# Supplementary material for: Metabolome and Transcriptome Integration Reveals Insights Into Flavor Formation of ‘Crimson’ Watermelon Flesh During Fruit Development
Source: Front Plant Sci. 2021 May 12;12:629361. doi: 10.3389/fpls.2021.629361 (PMC8153042; doi:10.3389/fpls.2021.629361)
Supplement: Supplementary Table 1 — The relative expression of 443 metabolites detected by UPLC-ESI-MS/MS of 12 samples. [file Table_1.xlsx]

## Sheet: Sheet1
Index	Q1 (Da)	Molecular Weight (Da)	Formula	Compounds	Class I	KL1-1	KL1-2	KL1-3	KL2-1	KL2-2	KL2-3	KL3-1	KL3-2	KL3-3	KL4-1	KL4-2	KL4-3	K-means class
Hmlp002485	344.1	343.09	C14H17NO9	DIBOA-Glc	Alkaloids	415070	373870	319490	199280	182820	144380	44245	36608	34949	28072	37823	25807	4
Hmmp001310	188.07	188.071	C11H9NO2	3-Indoleacrylic acid	Alkaloids	2868000	3009200	3276000	5746800	6790100	6057300	11206000	9774300	10265000	11866000	14375000	12806000	1
Hmtp000776	168.07	167.059	C8H9NO3	4,5,6-Trihydroxy-2-cyclohexen-1-ylideneacetonitrile	Alkaloids	6760700	6337000	6747600	7871300	7671900	7928300	9528600	9481800	9552900	10590000	10900000	10763000
Hmtp001118	314.12	313.117	C14H19NO7	Ehretioside	Alkaloids	1031900	953510	989310	1081100	1001000	1305900	8501	9	18504	10829	10200	9	5
mws0191	118.1	117.07	C5H11NO2	Betaine	Alkaloids	861620	707790	607720	706050	686320	754960	610130	685110	673380	1051200	701930	1040300
mws1383	243.1	242.071	C12H10N4O2	Lumichrome	Alkaloids	420210	229780	262740	238170	218220	164380	28349	41565	29310	49147	32593	36985	6
mws2218	195.08	194.071	C8H10N4O2	Caffeine	Alkaloids	469400	50985	165090	296320	72500	65805	40481	869300	395770	76196	1168900	59765
pmb1096	118	117.053	C8H7N	Indole	Alkaloids	785950	799440	816700	1395200	1498400	1490200	2007900	1829400	1745500	2113400	2039400	2051800	1
pmb2211	343.1	342.262	C19H38N2O3	Cocamidopropyl βine	Alkaloids	602380	611570	761940	546560	569140	856880	542880	779050	1150700	660430	498610	500600
pmp000475	238.2	237.191	C15H27NO	1-1-Oxo-2E-Decaenyl-piperidine	Alkaloids	76447	142100	1454600	42124	548870	433770	1585500	658250	1052700	198730	675530	126310	2
pmp001133	279.23	278.193	C17H28NO2+	N-methyldendrobine	Alkaloids	13417000	10606000	10158000	2744000	3620900	2648200	786040	599370	671640	1304000	934730	622620	4
pmp001272	478.29	477.253	C23H44NO7P	3-{(2-Aminoethoxy)(hydroxy)phosphoryl]oxy}-2-12-octadecadienoate	Alkaloids	41774000	101090000	73436000	241090000	194060000	219190000	127400000	127630000	152480000	82066000	67844000	33018000	3
pmp001274	542.32	541.282	C28H48NO7P	2-Hydroxy-5,8,11,14,17-icosapentaenoyloxy]propyl-2-(trimethylammonio)ethyl phosphate	Alkaloids	643740	2291800	2185200	5786700	3727500	5633400	1317600	993970	1448800	844710	1000300	538800	3
pmp001275	672.42	671.363	C31H61O14N	3-Hydroxypropyl palmitate glc-glucosamine	Alkaloids	102880000	54691000	52366000	23888000	12611000	31624000	1085300	1180900	480650	11077000	3795800	9468600	4
pmp001277	454.3	453.253	C21H44NO7P	3-{(2-Aminoethoxy)(hydroxy)phosphoryl]oxy}-2-hydroxypropyl palmitate	Alkaloids	1240100	2870400	1392900	2379400	774450	3051600	1522800	874740	1927800	864340	1146000	813160
pmp001287	120.08	119.067	C8H9N	N-Benzylmethylene isomethylamine	Alkaloids	20806000	20103000	20451000	23260000	24887000	26354000	33644000	32661000	30970000	36172000	31649000	36214000
Rfmb324	138.06	138.049	C7H8NO2+	Trigonelline	Alkaloids	56763000	50000000	65960000	55174000	52513000	52216000	57035000	49186000	57229000	68764000	61355000	72287000
mws0001	133.05	132.046	C4H8N2O3	L-Asparagine Anhydrous	Amino acids and derivatives	301990	195710	236840	282930	255280	286870	135790	77320	110440	153280	135050	199010	6
mws0193	190.1	189.099	C7H15N3O3	L-Homocitrulline	Amino acids and derivatives	717080	794120	789860	592700	485160	600790	327270	404000	377480	293300	411190	359670	4
mws0216	132.06	131.05	C5H9NO3	Trans-4-Hydroxy-L-proline	Amino acids and derivatives	189730000	97695000	203680000	158730000	199290000	193940000	88193000	194240000	192480000	135770000	216840000	197260000
mws0219	132	133.03	C4H7NO4	L-AsparticAcid	Amino acids and derivatives	5950800	5562700	5688100	4758100	4919200	4555100	16370000	12389000	12913000	20592000	17003000	21485000	1
mws0221	241	240.012	C6H12N2O4S2	L-(-)-Cystine	Amino acids and derivatives	282790	334240	307420	323960	350900	353700	217940	328940	234080	187300	244300	195020
mws0227	132.1	131.085	C6H13NO2	L-Leucine	Amino acids and derivatives	28462000	28495000	26672000	26720000	25123000	25509000	29935000	28474000	29342000	29430000	27460000	30122000
mws0230	120	119.05	C4H9NO3	L-(-)-Threonine	Amino acids and derivatives	4740700	4717900	6030800	3038300	3624000	3297300	1700300	2387400	1667700	1814000	2295300	1713200	4
mws0250	182.1	181.065	C9H11NO3	L-(-)-Tyrosine	Amino acids and derivatives	10342000	12738000	9988500	11104000	9083300	9856000	9767000	6840100	8400400	10586000	8078500	10210000
mws0254	156.1	155.061	C6H9N3O2	L-Histidine	Amino acids and derivatives	777540	776850	863070	689080	715820	547580	968810	882960	730090	1279800	1746300	1333300	7
mws0256	118.1	117.07	C5H11NO2	L-Valine	Amino acids and derivatives	7328300	6658200	7014200	8940800	7255600	8028900	9619700	5804400	8633800	11918000	8360700	12644000
mws0258	132	131.085	C6H13NO2	L-Isoleucine	Amino acids and derivatives	23888000	25095000	22843000	25615000	21732000	25394000	27156000	24977000	25485000	26695000	22810000	25479000
mws0260	175	174.1	C6H14N4O2	L-(+)-Arginine	Amino acids and derivatives	11520000	11548000	10171000	12222000	12410000	10369000	16141000	13203000	14626000	16943000	15401000	18118000
mws0263	128.03	129.036	C5H7NO3	L-PyroglutamicAcid	Amino acids and derivatives	269850	200260	219580	226200	196190	212880	146890	150610	145740	189070	195630	225880
mws0279	170	169.076	C7H11N3O2	3-N-Methyl-L-histidine	Amino acids and derivatives	44990	37507	44070	27452	29702	22240	27714	33242	25362	34797	53940	35567
mws0282	203	204.08	C11H12N2O2	L-Tryptophan	Amino acids and derivatives	1056000	1125000	1180800	1926500	2461600	2902200	3034700	4034500	3216600	3868500	3485400	4427100	1
mws0582	322.4	321.082	C11H19N3O6S	S-(methyl)glutathione	Amino acids and derivatives	50306	54207	63907	247290	131730	126050	140320	174160	155940	161660	121850	217120	1
mws0629	281.3	280.092	C13H16N2O5	Asp-phe	Amino acids and derivatives	38943000	23113000	25598000	20544000	16411000	15804000	2639800	2234500	1873400	9809300	4911800	7590200	6
mws0636	313.4	312.132	C18H20N2O3	Phe-Phe	Amino acids and derivatives	153670	84441	104450	357750	199830	251550	17898	33665	26888	201450	129370	155150	3
mws0712	130.1	131.05	C5H9NO3	N-Propionylglycine	Amino acids and derivatives	1161500	958970	699040	183730	333250	300460	27635	32956	51613	33257	59433	9	4
mws0736	189.1	188.103	C8H16N2O3	N-Glycyl-L-leucine	Amino acids and derivatives	28460000	32825000	20696000	18437000	10605000	12078000	245060	315790	115280	1864200	538310	1552500	4
mws0805	308.1	309.089	C11H19NO9	N-Acetylneuraminic acid	Amino acids and derivatives	7894	12609	12643	12910	22927	14463	42026	52034	26308	23619	35375	16923	2
mws0813	128	129.036	C5H7NO3	5-Oxoproline	Amino acids and derivatives	297450	207900	293600	334790	303120	276580	130840	151300	96949	170530	212000	167150	6
mws0875	179	178.032	C5H10N2O3S	Cys-Gly	Amino acids and derivatives	53845	87660	76211	64724	82747	80993	136550	121650	117410	64886	67509	93942
mws0890	104.03	105.036	C3H7NO3	D-Serine	Amino acids and derivatives	33488	29862	35872	14477	17919	19215	33879	32295	39845	60089	59588	69782	7
mws1550	162.1	161.042	C6H11NO2S	S-Allyl-L-cysteine	Amino acids and derivatives	38198	27972	30767	58968	37786	24000	82404	56486	69438	89891	36595	83078	1
mws1587	132.1	131.085	C6H13NO2	α-Aminocaproic acid	Amino acids and derivatives	25443000	29940000	25109000	27887000	26422000	26787000	28449000	26141000	29473000	30189000	25199000	28049000
mws4134	611.15	612.121	C20H32N6O12S2	Oxidized Glutathione	Amino acids and derivatives	1166600	854080	1394200	1395500	1170900	1223800	382590	562810	276300	840810	602350	803630	6
mws4176	237.12	236.103	C12H16N2O3	DL-Alanyl-DL-phenylalanine	Amino acids and derivatives	4604700	3426600	4560300	25639000	16273000	16081000	149810	263020	91554	1586600	707580	1695800	3
mws5035	279.17	278.147	C15H22N2O3	Leucylphenylalanine	Amino acids and derivatives	1965200	1594200	2240200	14118000	8029000	7376100	297070	418310	270670	1578500	629820	1348900	3
mws5037	203.14	202.118	C9H18N2O3	Alanylleucine	Amino acids and derivatives	402170	1024600	1221500	1018600	1062000	1358200	240110	279920	260840	408930	245150	346260	5
mws5041	189.12	188.103	C8H16N2O3	Glycylisoleucine	Amino acids and derivatives	13008000	9109400	8760600	3937300	4382700	3846600	180690	178400	42623	1166100	358160	719140	4
mws5042	223.11	222.089	C11H14N2O3	Glycylphenylalanine	Amino acids and derivatives	49028000	34133000	35919000	38000000	26139000	25494000	879220	1086100	328040	7623800	2322600	6484000	6
pmb2591	245	246.089	C13H14N2O3	Acetyltryptophan	Amino acids and derivatives	21250	69443	66069	291300	264620	306470	537990	510210	454970	632660	664740	580140	1
pme0006	116.1	115.056	C5H9NO2	L-Proline	Amino acids and derivatives	4189900	4060800	3918300	17194000	19355000	12712000	44853000	45446000	43443000	36744000	53399000	34322000	1
pme0008	176.1	175.084	C6H13N3O3	L-Citrulline	Amino acids and derivatives	18197000	22110000	8761800	56796000	39546000	44700000	22132000	77617000	29731000	28660000	49834000	156660000	7
pme0014	148.1	147.045	C5H9NO4	L-Glutamic acid	Amino acids and derivatives	2486000	2155200	2336200	2772800	2522200	2549000	4162500	3502400	3409100	4752500	4821200	4817100	1
pme0021	166	165.07	C9H11NO2	L-Phenylalanine	Amino acids and derivatives	6515900	5601600	6353300	7272400	7440300	7418100	9744500	8967100	9452400	11017000	11047000	10732000
pme0057	136	135.028	C4H9NO2S	DL-Homocysteine	Amino acids and derivatives	387690	350070	368840	390180	413840	563190	324530	276650	285290	351310	423750	432120
pme0120	118.2	117.07	C5H11NO2	5-Aminovaleric acid	Amino acids and derivatives	45853	37339	27045	24232	20881	29119	14661	24050	19107	27506	23040	24586
pme0170	217.1	216.108	C8H16N4O3	N-α-Acetyl-L-arginine	Amino acids and derivatives	136380	67356	68926	41710	49995	45808	31581	35662	21016	149660	94406	92292	8
pme0181	170.1	169.076	C7H11N3O2	1-Methylhistidine	Amino acids and derivatives	1788800	1508700	1390500	979960	1054500	1072500	1384500	1197700	1711100	1751800	2122400	1802200
pme0193	147.07	146.06	C5H10N2O3	L-Glutamine	Amino acids and derivatives	2447400	2014700	1907300	2033400	2020300	1698700	3388400	2730700	2574400	4071500	4217800	4212900	7
pme0253	174.1	173.094	C8H15NO3	N-Acetyl-L-leucine	Amino acids and derivatives	242640	245590	239540	132510	114250	106120	13254	38389	26813	37810	31117	33466	4
pme0278	191.09	190.083	C7H14N2O4	2,6-Diaminooimelic acid	Amino acids and derivatives	49872	135300	189430	191340	270280	215840	258160	196610	266140	162590	107810	153450
pme1086	306	307.068	C10H17N3O6S	Glutathione reduced form	Amino acids and derivatives	514100	2016100	1994000	1680800	3242300	2818000	7976600	8641800	8592600	5742900	7042700	4553200	2
pme1228	221.1	220.075	C11H12N2O3	5-Hydroxy-L-tryptophan	Amino acids and derivatives	238160	390190	265690	691940	736610	741560	692060	845700	718860	777720	837840	955630	1
pme1286	385	384.103	C14H20N6O5S	S-(5'-Adenosy)-L-homocysteine	Amino acids and derivatives	674250	549560	471970	194320	183080	181010	226470	197300	137200	2787500	940710	2372200	7
pme1419	164	199.032	C6H14ClNO2S	L-Methionine methyl ester	Amino acids and derivatives	198910	261560	252030	345340	287500	339250	684190	713120	556400	823850	764290	571780	1
pme2122	112.08	111.072	C5H9N3	Histamine	Amino acids and derivatives	150200	136070	155910	134230	152060	116270	207020	205520	196430	254640	359390	269160	7
pme2566	217	218.078	C8H14N2O5	(5-L-Glutamyl)-L-amino acid	Amino acids and derivatives	33451	36278	29692	29347	24840	17485	25513	34873	24922	26175	18561	23435
pme2634	118	117.07	C5H11NO2	DL-Norvaline	Amino acids and derivatives	7356300	8234800	8429700	9044400	6796500	7826100	7861400	7073800	7980300	11887000	9574600	12677000
pme2758	162	163.039	C5H9NO5	4-Hydroxy-L-glutamic acid	Amino acids and derivatives	18760	12402	9111	7759	7641	11033	31544	36461	37027	52666	41444	46299	1
pme2890	269	268.041	C8H16N2O4S2	L-Homocystine	Amino acids and derivatives	36688	252110	68095	1035000	385520	446700	34152	41284	22609	132050	15018	128980	3
pme3017	104	103.056	C4H9NO2	2-Aminoisobutyric acid	Amino acids and derivatives	58730000	46886000	50906000	41297000	37406000	39698000	28245000	34558000	33543000	31687000	33832000	38806000
pme3033	104	103.056	C4H9NO2	N,N-Dimethylglycine	Amino acids and derivatives	9677400	8080200	8637800	6844000	6263400	6147500	4276700	3642000	3936700	5046500	4735900	6138100	4
pme3382	160	161.059	C6H11NO4	N-Acetylthreonine	Amino acids and derivatives	11902	8091	4138	19697	8540	13637	9053	8087	7895	12518	17134	13090
pme3388	189	188.114	C7H16N4O2	H-HomoArg-OH	Amino acids and derivatives	6705500	6822600	6524400	7814000	6399700	6657400	9121300	7922000	7294100	8764100	8835900	6632200
pme3827	198.2	197.059	C9H11NO4	3,4-Dihydroxy-DL-phenylalanine	Amino acids and derivatives	2052600	1910800	2023200	2012600	2247500	3381700	1374100	1291300	1962400	906090	921630	630830	5
Rfmb318	144.1	144.092	C7H14NO2+	Proline βine(ProBet)	Amino acids and derivatives	954420	1383600	1209700	1104100	1075400	1100900	955360	1115200	1139000	1279400	1036600	963470
Rfmb319	130.09	129.07	C6H11NO2	Pipecolic acid	Amino acids and derivatives	31818000	34227000	37750000	37311000	31998000	34935000	21608000	26032000	23382000	21923000	22670000	19101000
CWJP002051	919.25	918.243	C42H46O23	Cyanidin-3-O-p-coumaroylsophoroside-7-O-glucoside	Flavonoids	22900	12722	14638	9183	11289	9135	9	2265	3808	3141	2961	1469	4
Hmcp001859	625.17	624.17	C28H32O16	Isorhamnetin-O-rutinoside	Flavonoids	9	9	9	9	9	9	76306	451730	667940	1415400	3631800	5591900	7
Hmcp002207	479.12	478.111	C22H22O12	Isorhamnetin-7-O-β-D-glucopyranoside	Flavonoids	680910	504090	282060	148340	455740	273290	101260	166390	86493	197680	157340	164920	4
Hmcp002268	493.13	492.126	C23H24O12	Limocitrin 3-rhamnoside	Flavonoids	206540	124860	144180	175180	92808	115080	107670	97869	241350	135040	73950	81407
Hmcp003223	347.07	346.069	C17H14O8	Limocitrin	Flavonoids	4862	1478	1102	672	898	1207	553	1008	1094	1898	725	881
Hmln001933	479.09	480.091	C21H20O13	Myricetin 3-O-galactoside	Flavonoids	7124	11442	8984	5070	5656	6052	1161	75931	28820	4282	93752	2559
Hmlp001691	387.2	386.194	C19H30O8	Roseoside	Flavonoids	35371	22586	47920	57338	58487	40849	106670	133600	118370	321390	251330	270280	7
Hmlp002821	495.07	494.06	C21H8O14	Myricetin-O-glucuronate	Flavonoids	7179400	7280500	6632100	1731800	2244100	1790200	262600	1054500	1059500	468270	842150	753750	4
Hmmp002169	903.25	902.241	C39H50O24	Luteolin-O-Hexoside-O-rhamnoside-O-rhamnoside-O-Hexoside	Flavonoids	45048	63848	54256	9690	42237	19824	14987	69565	88575	8838	42656	14092	9
Hmmp002189	933.26	932.252	C40H52O25	Isorhamnetin-O-Hexoside-O-rhamnoside-O-rhamnoside-O-Hexoside	Flavonoids	15929	26915	23381	4315	23425	20978	10059	26056	35562	8591	30528	8456
Hmmp002266	887.25	886.247	C39H50O23	Apigenin-O-Hexoside-O-rhamnoside-O-rhamnoside-O-Hexoside	Flavonoids	48089	70029	67423	20167	45138	44964	17294	24405	40251	9	9	9	4
Hmmp002322	917.26	916.257	C40H52O24	Chrysoerio-O-Hexoside-O-rhamnoside-O-rhamnoside-O-Hexoside	Flavonoids	44940	33425	48093	23282	61834	71225	24760	35670	40680	13183	17808	10427	5
Hmmp002336	611.16	610.148	C30H26O14	Quercetin-O-feruloyl-Pentoside	Flavonoids	170170	274700	180480	220800	288520	292730	621400	507990	240930	208740	316810	190120
Hmpp002612	611.15	610.145	C27H30O16	Luteolin-7-O-β-D-gentiobioside	Flavonoids	9	19260	17049	16304	40985	16396	164160	724220	1157800	927860	2986600	2884600	7
Hmpp003242	479.11	478.101	C22H22O12	Isorhamnetin-3-O-β-D-glucoside	Flavonoids	521050	283220	329540	176910	416310	200290	138830	46061	82891	278130	60619	107310	6
Hmpp003270	449.1	448.091	C21H20O11	Luteolin-4'-O-β-D-glucoside	Flavonoids	127260	105830	113660	9	9	9	1192800	2361400	6995400	575200	9	2113000	2
Lmbp002592	611.16	610.153	C27H30O16	Kaempferol-3,7-di-O-β-D-glucopyranoside	Flavonoids	9	33630	39511	9	53775	45319	131930	645600	1246300	1120300	3019900	2783600	7
Lmbp003230	595.16	594.158	C27H30O15	Kaempferol-3-O-neohesperidoside	Flavonoids	183480	91292	150790	62670	76122	34341	6563	66546	23456	61056	49227	39033	4
Lmbp003393	449.11	448.1	C21H20O11	Quercetin-3-O-α-L-rhamnopyranoside	Flavonoids	167680	80805	64785	9	55977	47329	1323600	2929800	8343000	773970	2131100	2653400	2
Lmhn005110	299.06	300.063	C16H12O6	Aracarpene 1	Flavonoids	48036	15475	25454	31260	37395	15164	67738	125240	332860	4712700	3213800	584790	7
Lmjp003722	375.14	374.124	C20H22O7	2'-Hydroxy-3,4,5,4',6'-pentamethoxychalcone	Flavonoids	687300	469350	278430	9	9	9	9	9	9	9	9	9	4
Lmlp003201	433.11	432.105	C21H20O10	5,7,4'-Trihydroxy-8-C-β-D-glucopyranosylflavone	Flavonoids	7547600	1643900	3545300	2205600	4759500	2769000	183050	936670	1431600	1471100	2724100	2218800	6
Lmlp003531	449.11	448.101	C21H20O11	Luteolin 3'-O-β-D-glucoside	Flavonoids	186670	22533	91515	9	9	9	1434500	2915300	9107900	9	9	9	2
Lmmp000897	611.14	610.132	C30H26O14	Gallocatechin-Gallocatechin	Flavonoids	13522	9	31163	9	32202	39316	149240	690050	1121600	1177900	2832600	2470700	7
Lmmp001227	883.21	884.216	C45H40O19	Gallocatechin-catechin-catechin	Flavonoids	119510	342840	540960	9	347760	195780	32815	263000	167410	9	98254	9	4
Lmmp001947	481.1	480.09	C21H20O13	Gossypetin 3-glucoside	Flavonoids	183100	123660	50778	68028	121170	56806	72416	34248	104760	121870	71610	178670
Lmmp002529	773.21	772.206	C33H40O21	Gossypetin glu-rha-rha	Flavonoids	32997	17529	21667	13577	33564	16504	2449	9957	10647	9924	151270	6156	7
Lmmp003091	611.16	610.153	C27H30O16	Quercetin glucoside-rhamnoside	Flavonoids	88287	85039	159690	194220	220890	226650	489470	516630	193910	126860	184620	140670	2
Lmmp003217	595.14	594.137	C30H26O13	Kaempferol 3-O-β-d-(6''-O-(E)-p-coumaroyl)glucopyranoside	Flavonoids	51267	29100	38631	13940	34212	18164	6518	51703	66189	20992	64712	16120
Lmmp003271	481.1	480.09	C21H20O13	Gossypetin 7-glucoside	Flavonoids	151630	61977	100840	46287	112700	51437	27741	96386	38526	43329	63901	17826
Lmmp003422	449.11	448.101	C21H20O11	Kaempferol 3-O-β-d-glucopyranoside	Flavonoids	192900	11992	108890	85779	30321	14543	1601800	3210400	8872500	750290	2179600	3142300	2
Lmnp002413	595.17	594.159	C27H30O15	Tetrahydroxyflavone-C-rhamnosyl-glucoside	Flavonoids	38115	48934	56422	67827	58616	80920	17493	52171	56730	51769	77947	68406
Lmnp002584	625.18	624.169	C28H32O16	5,7,4'-Trihydroxy-6-methoxyflavone-8-C-[β-D-glucosyl-(1-2)]-β-D-glucoside	Flavonoids	9	9	9	9	9	9	71927	408780	649850	1199300	3594000	5551600	7
Lmnp002616	655.19	654.18	C29H34O17	5,3',4'-Trihydroxy-6,7-dimethoxyflavone-8-C-[β-D-glucosyl-(1-2)]-β-D-glucoside	Flavonoids	25457	14842	10001	11524	37102	19093	49933	42675	100910	110660	42005	103140	1
Lmnp002627	479.12	478.111	C22H22O12	5,7,3',4'-Tetrahydroxy-6-methoxyflavone-8-C-β-D-glucoside	Flavonoids	8497	4802	12312	8056	7587	12011	5852	5944	8856	6976	7922	3216
Lmnp002845	463.13	462.116	C22H22O11	5,7,4'-Trihydroxy-6-methoxyflavone-8-C-β-D-glucoside	Flavonoids	723780	303000	438100	274770	554790	334070	70499	184800	272450	351810	586420	558950	8
Lmyn001269	609.15	610.154	C27H30O16	Kaempferol 3-O-β-D-sophoroside	Flavonoids	9	24576	9	36719	43237	30726	22643	10638	12038	12403	9811	11659	3
Lmyp003873	617.11	616.106	C28H24O16	Quercetin 3-O-(2″-galloyl)-β-D-glucopyranoside	Flavonoids	18702	29532	15426	11261	18835	31069	16491	30236	17645	30552	41061	31392
Lmzp002365	465.14	464.131	C22H24O11	Hesperetin-7-O-glucoside	Flavonoids	6054	16629	51400	16241	42127	46342	93503	297730	210000	68985	310650	365320	1
Lmzp003012	331.12	330.11	C18H18O6	3-Hydroxy-4',5,7-Trimethoxyflavanone	Flavonoids	180180	149140	115350	239940	347020	313760	107200	108390	132520	35106	59145	49031	5
Lnrp002296	595.15	594.158	C27H30O15	Kaempferol glc-rha	Flavonoids	193680	60066	173220	53542	100710	77653	9070	9	64952	51937	51465	47924
mws0032	319.04	318.027	C15H10O8	Myricetin	Flavonoids	9	9	9	9	58849	9	9	9	9	9	9	9
mws0034	457.2	458.068	C22H18O11	Epigallocatechin gallate	Flavonoids	77131	336250	286920	49440	162120	72978	62291	404340	833360	281390	3830000	111380
mws0042	305	306.061	C15H14O7	(-)-Epigallocatechin	Flavonoids	9	17768	16909	10586	13634	9360	5919	970610	149510	34001	578770	13779
mws0049	307	306.061	C15H14O7	(+)-Gallocatechin	Flavonoids	9	12454	26220	16726	22801	9450	16360	475040	192750	49617	280340	24319
mws0057	451	450.096	C21H22O11	Eriodictyol 7-O-glucoside	Flavonoids	20959	44001	37639	12283	23490	41112	43156	58360	105320	45741	99894	46058
mws0058	299.06	300.053	C16H12O6	Diosmetin	Flavonoids	37300	6744	21414	27399	35778	9	60116	198400	315870	4162700	2901200	625660	7
mws0061	463.1	464.076	C21H20O12	Hyperin	Flavonoids	36973	76492	26916	19727	37872	47485	8830	201400	55861	12653	122450	26320
mws0064	287.06	288.053	C15H12O6	Eriodictyol	Flavonoids	30993	8047	30285	117690	225730	150400	9	26451	25666	50234	13139	164530	3
mws0072	433.11	432.088	C21H20O10	Apigenin 5-O-glucoside	Flavonoids	410410	81471	147950	97684	171760	111520	9	120030	210820	59747	157660	9
mws0089	447.09	448.082	C21H20O11	Kaempferol 7-O-glucosdie	Flavonoids	9	9	9	9	9	9	385670	736730	2515600	174470	593980	787810	2
mws0091	463.09	464.076	C21H20O12	Isoquercitrin	Flavonoids	33308	68727	9	12725	48118	48956	14130	244750	55636	9	125800	9
mws0183	153.1	154.021	C7H6O4	Protocatechuic acid	Flavonoids	342830	389190	310450	331030	679000	324560	9	9	9	55341	9	9	5
mws0351	457.08	458.068	C22H18O11	Gallate catechin gallate	Flavonoids	9	217490	177520	38224	117600	55683	66605	256250	792660	252520	4201500	82978
mws0895	431	432.088	C21H20O10	Genistein 7-Glucoside(Genistin)	Flavonoids	106830	251010	258730	265530	665170	581170	1198900	1925000	1736700	427880	1020100	9	2
mws0913	447	448.082	C21H20O11	Trifolin	Flavonoids	9	9	9	9	9	9	365800	869550	2762000	9	9	9	2
mws0914	271	272.058	C15H12O5	Pinobanksin	Flavonoids	647000	32773	164320	52497	129280	93691	21515	28291	35384	82799	33243	52876	4
mws1033	303.09	302.067	C16H14O6	Homoeriodictyol	Flavonoids	171460	13342	47521	156400	68628	142530	4651	10732	7594	160520	103020	103070	8
mws1179	433	434.102	C21H22O10	Naringenin-7-O-glucoside	Flavonoids	6244	54487	97288	1868	24770	14993	4828	19771	54647	7914	25103	20793
mws1397	441.3	442.073	C22H18O10	(-)-Epicatechin gallate	Flavonoids	84668	220640	198610	54796	173380	79772	67574	377620	720440	286590	1864300	71458
mws1434	431.11	432.088	C21H20O10	Isovitexin	Flavonoids	5599100	1295900	2704500	1742600	3437200	2339400	314030	1135600	1902300	3018000	4450600	3095000	8
mws1608	447.09	448.082	C21H20O11	HoMoorientin	Flavonoids	1201200	979740	1040600	1092200	1058800	900290	587990	758390	762130	563040	499340	474320	5
mws1661	609.18	608.146	C28H32O15	Diosmin	Flavonoids	29858	7428	9	38948	29384	14971	37079	249920	222810	741450	1500900	1188700	7
mws2209	447.1	448.082	C21H20O11	Astragalin (Kaempferol 3-O-Glucoside)	Flavonoids	9	9	9	9	9	9	393820	891000	2876200	207250	671040	819050	2
mws2210	463.12	463.124	C22H23O11+	Peonidin 3-O-glucoside	Flavonoids	33130	55068	72403	23088	83001	78117	141470	122470	138400	455820	458830	470940	7
mws2220	457.08	458.068	C22H18O11	Gallocatechin 3-O-gallate	Flavonoids	91338	533590	394130	9	9	107940	104180	541140	1233800	432350	4986900	114180	7
mws2221	441.08	442.073	C22H18O10	Catechin gallate	Flavonoids	92475	203270	197440	53013	143290	111510	62894	351620	1201800	364470	2147200	115910
pmb0588	611.1	610.126	C27H30O16	Luteolin 3',7-di-O-glucoside	Flavonoids	21018	13319	17249	7500	6954	21881	58209	142180	482930	721360	1446000	1582500	7
pmb0608	549.1	548.094	C25H24O14	Chrysoeriol O-malonylhexoside	Flavonoids	9	9	9	9	9	9	9	49156	79212	4808900	5897700	3258500	7
pmb0618	627.1	626.155	C28H34O16	8-C-Hexosyl-hesperetin O-hexoside	Flavonoids	108010	9	40570	696220	628020	511240	174030	67021	69299	156260	111020	272620	3
pmb0626	757.1	756.175	C33H40O20	6-C-Hexosyl-apigenin O-hexosyl-O-hexoside	Flavonoids	4376	2709	6056	5939	3577	4173	5129	8147	14705	28383	43864	50854	7
pmb0647	581.1	580.117	C26H28O15	8-C-Hexosyl-luteolin O-pentoside	Flavonoids	43647	22571	31093	15359	23143	4956	13172	16942	49709	6486	13426	36696	9
pmb0653	595.1	594.132	C27H30O15	Di-C,C-hexosyl-apigenin	Flavonoids	228450	58502	75955	62019	145800	112680	50066	9	9	9	9	9	6
pmb0716	655.2	654.149	C29H34O17	Tricin di-O-hexoside	Flavonoids	3299	3103	8827	4165	3242	5137	30339	9739	32002	9994	15250	6591	2
pmb0721	831.1	830.19	C39H42O20	Tricin O-feruloylhexoside O-hexoside	Flavonoids	19438	31367	10930	2474	7614	9624	774	10922	6582	2805	6294	1956	4
pmb0736	493.1	492.105	C23H24O12	Tricin 7-O-hexoside	Flavonoids	201200	122970	73626	75692	75747	123590	115350	103070	277940	101600	71853	72374	9
pmb0746	527.1	526.125	C27H26O11	Tricin 4'-O-β-guaiacylglycerol	Flavonoids	67956	48153	60351	46881	52948	39625	16798	98591	32991	24403	20658	25158	9
pmb2957	465.08	467.098	C24H19O10+	Cyanidin O-syringic acid	Flavonoids	72114	112630	117970	105750	154930	144130	102980	165850	149430	148470	118350	73669
pmb3002	607.1	608.146	C28H32O15	Chrysoeriol 7-O-rutinoside	Flavonoids	6636	2407	2485	9	9	9	9	42938	68252	171550	375880	317750	7
pmb3006	431.1	432.088	C21H20O10	Apigenin 7-O-glucoside(Cosmosiin)	Flavonoids	9	51638	9	9	9	9	214760	324700	625590	141680	366270	157060	2
pmb3012	461.1	462.096	C22H22O11	Chrysoeriol 7-O-hexoside	Flavonoids	9	9	9	9	9	9	9	155920	266680	169580	436850	1222800	7
pmb3023	449.1	450.096	C21H22O11	Eriodictyol C-hexoside	Flavonoids	51885	45062	69061	99906	140920	121390	87401	360170	459820	288000	366540	482770	1
pmb3024	447.1	448.082	C21H20O11	Luteolin C-hexoside	Flavonoids	880680	702270	671170	783320	989400	494960	612480	607640	562350	354090	324570	443970	5
pmb3041	521.1	522.08	C23H22O14	Tricin O-saccharic acid	Flavonoids	3564900	5546900	5036000	9763100	9831200	10549000	3771000	5742200	5883300	1935100	2416400	1821100	3
pmb3894	329.1	330.061	C17H14O7	Di-O-methylquercetin	Flavonoids	21950000	15855000	17918000	6308000	6800400	6108500	708650	713080	739780	1226800	1004500	829350	4
pme0376	271.07	272.058	C15H12O5	Naringenin	Flavonoids	622570	44405	147610	44027	116010	81797	11650	23910	48472	94155	26382	52899
pme0460	291	290.067	C15H14O6	L-Epicatechin	Flavonoids	44862	28801	64423	42907	69368	60066	13339	1462600	196530	66116	707730	52614
pme1398	465.1	465.103	C21H21O12+	Delphinidin 3-O-glucoside (Mirtillin)	Flavonoids	9	9	9	9	9	9	9	213150	350280	129980	258830	341110	1
pme1611	433.12	434.102	C21H22O10	Isohemiphloin	Flavonoids	156950	9	52649	54914	100030	67592	9	9	63141	74512	106180	89444	8
pme1665	593.16	594.132	C27H30O15	Isovitexin 7-O-glucoside(Saponarin)	Flavonoids	9	9	34289	9	29790	23840	19886	73334	124240	444230	541950	815200	7
pme2459	449.1	448.082	C21H20O11	Luteolin 7-O-glucoside(Cynaroside)	Flavonoids	364700	100270	9	9	9	9	9	1948500	3090400	9	9	9	2
pme2960	273.07	272.058	C15H12O5	Naringenin chalcone	Flavonoids	2548000	121490	536840	222460	460960	308070	61925	103170	175910	371080	110700	206320	4
pme3227	579	578.137	C27H30O14	Vitexin 2''-O-β-L-rhamnoside	Flavonoids	531130	497280	378190	406360	483940	302480	85624	299910	289900	163790	264230	228490	6
pme3279	287	286.038	C15H10O6	2'-Hydroxygenistein	Flavonoids	5317	6987	19784	11527	11232	21398	31305	55901	184120	221100	127060	60738	1
pmf0616	697.2	697.198	C31H37O18+	Malvidin 3-O-(6''-acetylglucoside)-5-glucoside	Flavonoids	59497	282510	193140	9	9	9	9	53442	85721	9	9	9	4
pmn001415	451.1	452.093	C24H20O9	Catechin-(7,8-bc)-4β-(3,4-dihydroxyphenyl)-dihydro-2-(3H)-pyranone	Flavonoids	5845	17180	29981	25686	39434	38728	30228	15872	34558	18699	14897	15251	3
pmn001416	451.1	452.093	C24H20O9	Catechin-(7,8-bc)-4α-(3,4-dihydroxyphenyl)-dihydro-2-(3H)-pyranone	Flavonoids	6531	25977	34161	61667	50037	47990	36087	36962	28133	19901	10896	17655	3
pmn001583	609.1	610.126	C27H30O16	Bioquercetin	Flavonoids	86952	86429	64504	11845	48080	47098	143590	133450	38362	18613	71861	19381	9
pmn001642	503.1	504.071	C23H20O13	Kaempferol 3-O-β-(2''-O-acetyl-β-D-glucuronide)	Flavonoids	26339	29982	14742	17274	29705	29650	47378	47545	51703	65878	69659	49800	1
pmn001668	415.1	416.128	C22H24O8	Apigenin-3-O-α-L-rhamnoside	Flavonoids	65746	42597	38683	50847	92333	57802	25458	41475	28788	30715	26118	22934	5
pmn001698	447.1	448.082	C21H20O11	Luteolin-7-O-β-D-glucuronide	Flavonoids	27516	59169	29141	29001	14058	48740	78009	230750	520520	1032200	1857400	1090400	7
pmn001713	593.17	594.132	C27H30O15	Luteolin-7-O-β-D-rutinoside	Flavonoids	17286	149330	96829	13518	73179	51713	3209	61878	101610	49068	194400	323160
pmp000001	301.07	300.053	C16H12O6	Hispidulin	Flavonoids	54004	16407	38325	46680	53617	37895	96913	262630	412300	6300700	4474400	870560	7
pmp000004	331.08	330.074	C17H14O7	Jaceosidin	Flavonoids	44843	42378	33700	31870	30340	23218	19625	28142	20550	26221	20527	16066
pmp000110	359.1	358.09	C19H18O7	7-Hydroxy-3,5,6,8-tetramethoxyflavone	Flavonoids	856	712	942	1130	1274	585	566	1062	446	665	1133	659
pmp000113	389.1	388.099	C20H20O8	5-Hydroxy-6,7,8,3',4'-pentamethoxyflavone	Flavonoids	698	731	1192	233	340	647	342	446	832	333	303	943	4
pmp000116	433.1	432.088	C21H20O10	Apigenin-8-C-glucoside	Flavonoids	7500900	1721700	2625600	2036800	4627800	2535200	153210	637330	1530000	1916000	3280000	2334400	6
pmp000117	433.2	432.122	C22H24O9	3,5,6,7,8,3′,4′-Heptamethoxyflavone	Flavonoids	8862	6798	6274	9536	9112	5940	6673	14803	14441	6400	7607	6337
pmp000120	463.1	462.096	C22H22O11	Diosmetin-6-C-glucoside	Flavonoids	284400	125720	155500	139900	243220	214570	41514	65856	122700	175700	275990	211120	8
pmp000127	625.2	624.14	C28H32O16	Chysoeriol-6,8-di-C-glucoside	Flavonoids	9	9	9	881400	879000	855980	266140	294820	233300	855280	622990	846370	3
pmp000171	463.08	462.131	C23H26O10	Andrographidine A	Flavonoids	9	35107	9	9	63164	84263	425410	931880	1951300	1230300	4914100	9440100	7
pmp000172	477.13	476.111	C23H24O11	5,2'-Dihydroxy-7,8-dimethoxyflavone glycosides	Flavonoids	4203	30017	9789	29988	42371	57716	84347	89043	76296	19852	28522	17000	2
pmp000233	463.12	462.096	C22H22O11	Swertiajaponin	Flavonoids	652140	207710	339300	256220	399830	283630	30624	143400	222010	227560	448410	470750	8
pmp000379	407.19	406.159	C25H26O5	6,8-Diprenylgenistein	Flavonoids	9	9	8640	71311	53677	56044	27306	25759	37318	19975	16951	9943	3
pmp000413	433.11	432.088	C21H20O10	Genistein 8-C-glucoside	Flavonoids	7919200	1717800	3733800	2382800	4816700	2797600	167800	1317900	1923800	2647000	3844400	2758600	6
pmp000548	301.07	300.053	C16H12O6	Pratensein	Flavonoids	62070	10452	30853	43742	49154	37125	95516	223940	359960	5970600	4470100	945850	7
pmp000579	463.12	462.096	C22H22O11	Diosmetin-7-O-galactoside	Flavonoids	9	71155	30225	9	116340	50539	817880	2708100	3769600	2792800	8653700	19669000	7
pmp000588	549.12	548.094	C25H24O14	Diosmetin-7-O-(6'-O-malonyl)-β-D-glucoside	Flavonoids	6931	2787	3084	5502	9820	5839	7119	9361	2458	283860	395460	221460	7
pmp000593	595.16	594.132	C27H30O15	Luteolin-7-O-rutinoside	Flavonoids	68042	15418	19910	15229	37009	17148	13967	129340	127800	59767	125490	94268	1
pmp000594	609.18	608.146	C28H32O15	Diosmetin-7-O-rutin	Flavonoids	9	9	9	9	9	9	29810	158660	177010	592360	1167800	1095600	7
pmp000595	611.16	610.126	C27H30O16	Luteolin-7,3'-Di-O-β-D-Glucoside	Flavonoids	221520	211720	248830	226140	147410	172080	308800	1243300	1739400	2017700	4381900	3939900	7
pmp001106	595.17	594.132	C27H30O15	Vitexin-2-O-D-glucopyranoside	Flavonoids	9	263300	173760	36907	105350	176560	30735	117360	165440	56299	198130	151910
pmp001309	465.1	464.076	C21H20O12	6-Hydroxykaempferol-7-O-glucoside	Flavonoids	7762500	4981400	5197200	2323500	1801800	3927900	197900	1267400	1214700	390930	431680	625140	4
pmp001311	627.2	626.12	C27H30O17	6-Hydroxykaempferol-7,6-O-Diglucoside	Flavonoids	9	38026	9	181920	159010	9	405670	421000	17263	385920	367400	481940	1
Zmhn003099	431.1	432.105	C21H20O10	Kaempferol 3-O-α-L-rhamnoside(X)	Flavonoids	1979400	591120	1058900	819480	1248400	968700	79032	242760	590520	579130	698430	739980	6
Zmhn003191	461.11	462.116	C22H22O11	Isoscoparin	Flavonoids	522890	193150	239630	233850	312310	222030	9	85924	185470	278800	396470	464470
Zmhn003410	447.09	448.1	C21H20O11	Orientin	Flavonoids	9	9	9	9	9	9	337000	764560	2643400	179670	591310	809510	2
Zmhn003534	433.11	434.121	C21H22O10	Naringenin-O-glucoside	Flavonoids	19332	87114	90558	6768	21374	21635	25057	28487	82073	10215	35770	14519	9
Zmhp002303	625.18	624.168	C28H32O16	Isochrysoeriol O-dihexoside	Flavonoids	9	78069	45432	9	9	9	41521	9	9	9	9	9	9
Zmhp002798	595.17	594.158	C27H30O15	Isosaponarin	Flavonoids	542220	9	57716	15269	34143	9	39788	9	9	9	9	9
Zmhp002897	625.18	624.168	C28H32O16	Isochrysoeriol C-hexosyl-O-hexoside	Flavonoids	62696	17565	52283	69881	31688	8667	94926	428160	523830	696620	2051200	3614900	7
Zmhp003186	771.21	770.205	C37H38O18	Isovitexin 2''-O-(6'''-(E)-feruloyl)glucoside	Flavonoids	23426	35950	24517	9	10503	9356	1950	9432	9082	9	9	2719	4
Zmhp003514	301.07	300.063	C16H12O6	6,7,8-Tetrahydroxy-5-methoxyflavone	Flavonoids	52887	17221	33547	32450	43555	30868	110930	265630	463030	5799400	4063500	981030	7
Zmxp002867	625.17	624.168	C28H32O16	Chrysoeriol-di-O-glucoside	Flavonoids	8709	13312	8461	7476	26200	9624	153490	933380	1125900	1404900	6354700	9384200	7
Zmxp003107	611.15	610.153	C27H30O16	Luteolin-di-O-glucoside	Flavonoids	19760	28931	9241	9305	12639	10458	26709	71101	144180	1191400	1591700	1049400	7
Hmyn007087	555.28	556.299	C25H49O11P	LysoPI(P-16:0)	Lipids	1519	591	672	822	965	682	376	557	422	369	357	415	6
Hmyn007168	483.27	484.278	C22H45O9P	LysoPG(16:0)	Lipids	18390	12004	7275	15011	7350	16752	11639	12523	5583	7879	7738	6919
Hmyp007589	784.47	783.466	C41H70NO11P	PE(18:3/18:3+O3)	Lipids	17638	31538	265050	290260	130670	88059	33844	25143	18684	5129	8828	8524	5
mws0119	227.2	228.19	C14H28O2	Myristic Acid	Lipids	2570000	2634000	1881500	1906100	1558100	1641600	1900000	1617400	2319600	2065400	962710	982000
mws0120	258.11	257.103	C8H20NO6P	Choline alfoscerate	Lipids	16965	38309	61841	41182	34943	24815	1178400	1104500	954500	955350	2044800	1673300	1
mws0126	524.37	523.325	C26H54NO7P	1-Stearoyl-sn-glycero-3-phosphocholine	Lipids	7788500	16803000	11394000	34029000	8990400	27797000	9001700	5287300	9221700	6265600	9073300	6962900
mws0289	478.1	479.268	C23H46NO7P	LysoPE 18:1	Lipids	32196	90574	104670	340450	262240	289140	735960	499530	469880	1088300	869700	827360	1
mws0359	241.22	242.205	C15H30O2	Pentadecanoic Acid	Lipids	18138	23409	17959	23717	44993	26193	19292	23161	10006	39563	56864	66633	7
mws0366	277.22	278.205	C18H30O2	γ-Linolenic Acid	Lipids	19725000	20434000	20416000	13602000	14770000	14983000	13389000	12259000	14240000	13893000	14616000	14725000
mws0367	277.1	278.205	C18H30O2	α-Linolenic Acid	Lipids	51834	51821	50863	31910	34989	38114	35634	29106	39112	34411	38842	37247
mws0752	185.16	186.147	C11H22O2	Undecylic Acid	Lipids	1113300	1099700	1352600	1300000	1481800	1156400	855860	662770	604500	828670	673420	754750
mws1489	283.26	284.248	C18H36O2	Stearic Acid	Lipids	9	27753000	33305000	9	14725000	19321000	25175000	11967000	19996000	18583000	24176000	9
pmb0149	351	350.222	C21H34O4	MAG(18:4)isomer1	Lipids	121160	109090	121660	99099	44500	83233	27747	31524	46552	18030	26783	9	4
pmb0164	355.1	354.251	C21H38O4	MAG(18:2)isomer1	Lipids	9	30856	24314	53805	33032	58075	53052	36568	52346	64795	95401	45022
pmb0767	302.4	301.272	C18H39NO2	D-erythro-Dihydrosphingosine	Lipids	72808	58399	52994	63774	32957	45662	25909	23553	26260	39306	35665	17977	6
pmb0854	518.3	517.282	C26H48NO7P	LysoPC 18:3	Lipids	182040	513590	304880	351400	346900	451730	402840	443740	663890	626930	328570	114000
pmb0855	496.3	495.296	C24H50NO7P	LysoPC 16:0	Lipids	17080000	19783000	16564000	43290000	12335000	51824000	9119200	8631800	10076000	4852500	7897000	5255400	5
pmb0856	480.31	479.268	C23H46NO7P	LysoPE 18:1(2n isomer)	Lipids	493840	894590	810470	5287300	4611300	4464400	10068000	5974400	6800500	11913000	10890000	5246500	1
pmb0863	492.3	491.268	C24H46NO7P	LysoPC 16:2(2n isomer)	Lipids	272320	868850	562840	1056200	1101700	1319800	866530	1269400	1876600	1255600	598700	374570	2
pmb0864	426.3	425.224	C19H40NO7P	LysoPE 14:0	Lipids	251010	540340	484940	274570	180600	389460	159080	157470	201490	89991	129990	70411	4
pmb0865	518.2	517.282	C26H48NO7P	LysoPC 18:3(2n isomer)	Lipids	1574300	4713900	2933100	3327700	3376900	3992400	3518900	4102200	5993000	5449400	2754500	1174500
pmb0874	478.6	477.253	C23H44NO7P	LysoPE 18:2(2n isomer)	Lipids	2380000	5784000	4951700	25535000	12543000	16141000	2981000	3661100	4835900	4326600	4332400	2871500	3
pmb0876	454.2	453.253	C21H44NO7P	LysoPE 16:0	Lipids	772150	1471700	976100	1568600	517920	2163200	1339100	791140	1469400	610110	943160	726160
pmb0889	279.3	278.205	C18H30O2	Punicic acid	Lipids	146950000	121870000	115650000	34584000	45829000	34177000	9261400	7686600	8152100	16098000	11417000	7774800	4
pmb0890	355.1	354.251	C21H38O4	MAG(18:2)	Lipids	13448000	7614900	12184000	14901000	11864000	13011000	1222100	789940	510550	2420400	1101000	2314900	5
pmb2221	318.3	317.266	C18H39NO3	4-Hydroxysphinganine	Lipids	297950	156970	132220	278860	150320	129800	17417	12893	11363	114420	41943	71801	6
pmb2319	482.3	481.282	C23H48NO7P	LysoPC 15:0	Lipids	722150	1238000	873130	6613600	2565000	5445100	2005700	1605400	1872200	1519700	2059100	1439900	3
pmb2363	357.2	356.265	C21H40O4	MAG(18:1)isomer1	Lipids	390480	295600	381780	318010	263150	274260	60081	43081	62195	400860	176710	180320	6
pmb2406	510.1	509.311	C25H52NO7P	LysoPC 17:0	Lipids	451930	877330	632340	2851700	762130	3264400	763330	536270	770130	522150	826180	553150	3
pmb2640	199	200.162	C12H24O2	Lauric acid	Lipids	18128	15328	21727	9975	8001	7411	5300	7187	7224	4374	5978	3203	4
pmb2778	295	296.214	C18H32O3	9,10-EODE	Lipids	55381000	42113000	38692000	12761000	17238000	12392000	4683200	3224800	3699700	7471600	5550100	3534300	4
pmb2786	293	294.199	C18H30O3	9-HOTrE	Lipids	17800000	14909000	14188000	3683100	4289300	3613200	1902100	1328500	1474900	2463300	1880600	1442100	4
pmb2787	293.2	294.199	C18H30O3	9-KODE	Lipids	528510	915340	875950	324260	425790	284830	92612	28111	48021	21820	35136	18137	4
pmb2792	293	294.199	C18H30O3	13-HOTrE(r)	Lipids	131730	237410	128560	80317	97738	161430	371530	118150	115530	105560	142750	117930
pmb2799	295	296.214	C18H32O3	12,13-EODE	Lipids	409870	361010	351980	100190	166570	96345	9756	8874	11931	10406	7478	9	4
pmd0130	468.3	467.268	C22H46NO7P	LysoPC 14:0(2n isomer)	Lipids	30949	121910	132060	160060	74892	139800	23645	27385	54262	62539	29900	19091	5
pmd0132	496.33	495.296	C24H50NO7P	LysoPC 16:0(2n isomer)	Lipids	118730000	163170000	136830000	260810000	84630000	293600000	73193000	61057000	77191000	48891000	59912000	48923000	5
pmd0136	524.36	523.325	C26H54NO7P	LysoPC 18:0	Lipids	2399500	2474400	1910100	4102400	1014200	5068300	554950	354830	722970	1579800	1165700	1205600	5
pmd0160	452.3	453.253	C21H44NO7P	LysoPE 16:0(2n isomer)	Lipids	36590000	59773000	35649000	90711000	35473000	103540000	52183000	26266000	51619000	40061000	37346000	32041000
pmn001495	329.2	330.251	C19H38O4	Hexadecanoic acid 2,3-dihydroxypropyl ester	Lipids	23095000	16120000	17836000	6603100	7168400	6073400	706680	753670	726280	1170600	993400	839960	4
pmn001606	309.3	310.262	C20H38O2	Eicosenoic acid	Lipids	749360	658300	700380	330120	218910	224730	260830	9	577600	465470	528470	543980	4
pmn001610	307.3	308.248	C20H36O2	Eicosadienoic acid	Lipids	1165800	531080	1179600	214440	245340	251850	90421	113490	91322	104010	128620	139880	4
pmn001688	295.23	296.214	C18H32O3	9S-Hyroxy-10E,12E-octadecadienoic acid	Lipids	29598000	22862000	23188000	6566100	8986800	5456600	805050	819910	968250	1532100	1150500	752310	4
pmn001689	311.22	312.208	C18H32O4	9-Hydroxy-12-oxo-10-octadecenoic acid	Lipids	4778100	3195600	3302000	646820	600720	531810	58281	39391	26759	224050	106670	185010	4
pmn001691	327.22	328.202	C18H32O5	9,12,13-Trihyroxy-10,15-octadecadienoic acid	Lipids	4038400	2952800	3016500	930630	957450	894460	195320	185910	188100	290110	228600	223190	4
pmn001694	329.23	330.217	C18H34O5	9,10,13-Trihyroxy-11-octadecadienoic acid	Lipids	22266000	15812000	17607000	6300600	7397900	5861700	719950	775590	675040	1268700	907990	876070	4
pmp001250	520.34	520.304	C26H51NO7P+	PC(18:2)	Lipids	102720000	249920000	185430000	264920000	270140000	296790000	179360000	199070000	259180000	263620000	144800000	76488000
pmp001251	520.34	520.304	C26H51NO7P+	PC(18:2)isomer	Lipids	236830	751590	476800	849880	780150	960820	427650	568200	729920	779810	320140	169370
pmp001270	494.33	493.282	C24H48NO7P	LysoPC(16:1)	Lipids	285150	1050700	682630	2430400	1785000	2232700	4053500	5219400	7650000	8461500	3537000	1835200	1
pmp001273	520.34	519.296	C26H50NO7P	LysoPC(18:2)	Lipids	136920000	364870000	276970000	462250000	361220000	451370000	240320000	263040000	343200000	350040000	197410000	93974000
pmp001281	522.36	521.311	C26H52NO7P	LysoPC(18:1)	Lipids	1049000	2687100	1492900	5208200	3302000	4705200	20443000	13612000	16488000	36095000	19626000	7531600	1
pmp001283	355.29	354.251	C21H38O4	Glyceryl linoleate	Lipids	222360	152090	220100	446920	369350	380030	70821	116640	38685	1579400	600750	1254800	7
pmp001286	524.37	523.325	C26H54NO7P	LysoPC(18:0)	Lipids	6429300	12447000	10495000	34506000	7391000	31274000	8759700	4978800	8536500	5967500	8867200	6777700
Rfmb089	313.24	314.222	C18H34O4	9,10-Dihydroxy-12-octadecenoic acid	Lipids	521020	284640	385190	90447	98524	91067	7012	5292	4343	18216	9649	10770	4
Rfmb090	295.23	296.214	C18H32O3	13-Hydroxy-9,11-octadecadienoic acid	Lipids	31361000	23011000	24604000	6706700	8876100	5778800	848260	824800	943440	1624200	1250100	772970	4
Rfmb091	295.23	296.214	C18H32O3	9-Hydroxy-10,12-octadecadienoic acid	Lipids	29554000	22974000	21455000	5878900	8573800	5401100	761850	787830	959270	1491100	1090600	712140	4
mws0248	243.1	244.058	C9H12N2O6	Uridine	Nucleotides and derivatives	27686000	16641000	18454000	10342000	7445400	8755700	369400	498530	202720	2822400	955520	3381100	4
mws0251	127	126.037	C5H6N2O2	Thymine	Nucleotides and derivatives	785580	697500	549470	648770	542370	500980	9	9	9	192180	49767	149930	6
mws0255	112	111.038	C4H5N3O	Cytosine	Nucleotides and derivatives	2369500	1665400	2780700	4992300	4007600	4007000	395510	341360	300270	691790	495510	760650	5
mws0572	126.1	125.052	C5H7N3O	5-Methylcytosine	Nucleotides and derivatives	856830	660500	704900	597600	548700	523600	41124	77009	47481	71606	62189	104530	6
mws0609	344.2	345.033	C10H12N5O7P	Guanosine 3',5'-cyclic monophosphate	Nucleotides and derivatives	1702300	815570	1316500	10459000	5457100	13013000	289810	1079900	336800	1293800	698180	3138300	3
mws0668	283	284.063	C10H12N4O6	Xanthosine	Nucleotides and derivatives	9	9	1539200	4810200	4361900	4916500	1839000	2809500	3158800	252060	544110	406970	3
mws0847	150	149.063	C6H7N5	1-Methyladenine	Nucleotides and derivatives	4525600	4723200	4368100	2837300	4238400	4538500	2341900	4821900	5759000	6033000	5711800	5562800
mws0884	328.1	329.038	C10H12N5O6P	Cyclic AMP	Nucleotides and derivatives	1083800	904920	996060	913890	785220	742480	9	9	9	9	9	9	6
mws0976	243	244.058	C9H12N2O6	β-Pseudouridine	Nucleotides and derivatives	3069200	1622700	2219000	1136900	1029700	1206000	43893	78886	67605	96243	36639	153780	4
mws0984	236.1	237.075	C9H11N5O3	Sepiapterin(L-SEPIAPTERIN)COFACTOR OF NITRIC OX	Nucleotides and derivatives	9	455450	569540	908760	9	9	9	333370	73443	4635700	2281100	2798500	7
mws1060	267.08	268.068	C10H12N4O5	9-(β-D-Arabinofuranosyl)hypoxanthine	Nucleotides and derivatives	1177100	625480	838840	403000	327800	359780	33677	39356	23947	111680	43522	133360	4
pmb0530	664.2	663.08	C21H27N7O14P2	Nicotinic acid adenine dinucleotide	Nucleotides and derivatives	323320	1086600	767770	169270	519930	458240	1393600	1928500	2203300	735010	1214300	908710	2
pmb0981	348.2	347.047	C10H14N5O7P	Adenosine 5'-monophosphate	Nucleotides and derivatives	320820	855830	539840	149040	262530	318950	1145200	771450	1129300	864600	528670	438030	2
pmb0998	364.1	363.042	C10H14N5O8P	Guanosine 5'-monophosphate	Nucleotides and derivatives	178030	104460	167400	159740	91156	177940	31837	45321	30531	240520	64381	213420	8
pme0040	136.1	135.049	C5H5N5	Adenine	Nucleotides and derivatives	68038000	47474000	40554000	7218300	6929800	6336900	4956000	4355600	3390400	21179000	7025500	17546000	4
pme0152	129.1	128.051	C5H8N2O2	5,6-Dihydro-5-methyluracil	Nucleotides and derivatives	2445300	329560	1769700	1689700	1228800	1648800	9	9	203410	9	9	89173	6
pme0183	152.1	151.043	C5H5N5O	2-Hydroxy-6-aminopurine	Nucleotides and derivatives	6725700	7600800	7192600	2163400	1705700	2003400	3264300	2609100	3358400	4101700	3370100	3410600	4
pme0230	268.1	267.084	C10H13N5O4	Adenosine	Nucleotides and derivatives	79194000	59465000	70957000	60372000	66499000	55242000	2596300	3572100	1119800	16262000	6017900	13884000	6
pme0256	151.03	152.028	C5H4N4O2	Xanthine	Nucleotides and derivatives	47828	98984	99667	102830	109590	118120	46782	59764	85979	9	9	9	5
pme1173	137	136.033	C5H4N4O	Allopurinol	Nucleotides and derivatives	767270	434160	610250	359340	333200	332960	35456	44670	24982	101590	29629	90930	4
pme1184	268.1	267.084	C10H13N5O4	Deoxyguanosine	Nucleotides and derivatives	415820	257870	315270	377880	260880	329320	75640	108520	105040	150280	48019	99107	6
pme1187	257.08	258.072	C10H14N2O6	5-Methyluridine	Nucleotides and derivatives	338280	233820	190520	88160	75750	74591	9	9	9	17799	9	12774	4
pme1373	306	307.042	C9H14N3O7P	2'-Deoxycytidine-5'-monophosphate	Nucleotides and derivatives	20473	20802	34496	28225	25235	41784	79445	69694	62504	45778	58676	43349	2
pme1474	298	297.075	C11H15N5O3S	5'-Deoxy-5'-(methylthio)adenosine	Nucleotides and derivatives	1174500	1220500	1448700	688740	653810	641230	104630	158560	123450	259750	164090	187270	4
pme2746	784.2	785.122	C27H33N9O15P2	Flavin adenine dinucleotide(FAD)	Nucleotides and derivatives	66865	29291	53990	19881	93161	29102	44801	106520	178750	32381	71666	46360
pme2801	167	166.042	C6H6N4O2	7-Methylxanthine	Nucleotides and derivatives	97567	82733	69350	108600	89442	82097	60837	85523	62170	72242	114800	99316
pme3007	403	403.985	C9H14N2O12P2	Uridine 5’-diphosphate	Nucleotides and derivatives	9	9	9	9	9	9	117730	48210	60679	105570	89492	46734	1
pme3184	332	331.053	C10H14N5O6P	2'-Deoxyadenosine-5'-monophosphate	Nucleotides and derivatives	753270	632180	746220	1107000	978850	884610	1587300	2099900	1719900	1548000	1633600	1561900	1
pme3188	323	324.021	C9H13N2O9P	Uridine 5'-monophosphate	Nucleotides and derivatives	3830700	1878600	2967900	3882600	3227400	5651100	377200	560350	225220	2173300	600180	1804300	5
pme3337	384	383.09	C14H17N5O8	N6-Succinyl Adenosine	Nucleotides and derivatives	1137700	1244600	985070	1453600	1437000	1085800	693950	947840	835670	5093600	3439100	1890400	7
pme3732	244.09	243.073	C9H13N3O5	Cytidine	Nucleotides and derivatives	9837100	6902000	12624000	24148000	18298000	18555000	308920	411630	112690	1712400	528720	1779300	5
pme3961	252	251.089	C10H13N5O3	Deoxyadenosine	Nucleotides and derivatives	8026700	4762400	6418100	5453500	4007300	4726900	288890	392930	166440	880300	210340	462920	6
pme3968	166	165.057	C6H7N5O	7-Methylguanine	Nucleotides and derivatives	650620	377830	603620	328690	293240	291780	16880	23897	21219	89343	46511	62690	4
Lmzn002605	201.11	202.101	C10H18O4	Sebacic acid	Organic acids	42944	33071	37807	26986	24133	25542	10978	11454	11318	11230	10210	8959	4
mws0147	117.1	118.055	C5H10O3	3-Hydroxy-3-methyl butyric acid	Organic acids	610120	354380	364740	661620	535550	546170	337370	223190	298720	794270	566080	764690	8
mws0154	173.05	174.044	C7H10O5	Shikimic acid	Organic acids	86447	81348	59015	32361	53302	38823	13878	40883	44189	14165	27643	22858	4
mws0159	163.05	164.041	C9H8O3	Phenylpyruvic acid	Organic acids	9	57454	9	70632	152870	128960	75280	103970	116070	9	9	9	3
mws0177	111.02	112.012	C5H4O3	2-Furanoic acid	Organic acids	23400	32118	33711	28709	34360	15033	77591	111470	62860	226730	169770	225350	7
mws0192	117.03	118.021	C4H6O4	Succinic acid	Organic acids	6945000	9156200	8041700	6596200	7940700	7445600	14070000	25979000	43326000	12327000	14688000	17730000	2
mws0208	145.06	146.049	C6H10O4	Adipic Acid	Organic acids	193540	148400	168250	81400	76193	128830	90939	161240	110330	124920	144240	112690
mws0237	187.1	188.093	C9H16O4	Anchoic Acid	Organic acids	37089000	25394000	29338000	38515000	33537000	30224000	16170000	13945000	16033000	35423000	21885000	27120000	6
mws0242	173.1	174.078	C8H14O4	SubericAcid	Organic acids	97367	83186	78469	111200	80414	97391	14221	19702	9	9	44169	9
mws0275	133	134.015	C4H6O5	L-(-)-Malic acid	Organic acids	9181200	8850300	9963000	10094000	10759000	10438000	6189700	15183000	10847000	8313200	11203000	11200000
mws0277	191	192.053	C7H12O6	Kinic acid	Organic acids	1230800	1339700	1591900	1084900	2053400	1435800	3450600	4357800	2568700	9141700	10781000	7142500	7
mws0281	191	192.018	C6H8O7	Citric Acid	Organic acids	13512000	10127000	11663000	17159000	14395000	19640000	38245000	41034000	47050000	146520000	137860000	244650000	7
mws0341	131.08	132.07	C6H12O3	(S)-(-)-2-Hydroxyisocaproic acid	Organic acids	23222000	14644000	14594000	13736000	13139000	10293000	241040	412020	168370	1524200	648520	1448100	6
mws0344	165.05	166.038	C5H10O6	D-Xylonic acid	Organic acids	3294600	3154400	2984400	1624700	2401200	2544400	3924900	4029900	3591000	4153900	4019400	4218500
mws0345	128.07	129.07	C6H11NO2	Pipecolinic acid	Organic acids	221610	194980	233280	239300	199000	214210	157820	149880	143730	166450	193340	197610
mws0376	115	116.006	C4H4O4	Fumaric acid	Organic acids	11232000	9839900	10119000	10341000	12050000	12417000	8668500	9758800	8344400	8030700	8066400	9691400
mws0425	129	130.021	C5H6O4	Citraconic acid	Organic acids	36162000	20625000	26779000	6051400	7176800	8510600	1311000	1073900	1061900	1258300	1422500	713230	4
mws0470	117.02	118.021	C4H6O4	Methylmalonic acid	Organic acids	6596400	8629000	7084100	6037700	7601000	7227300	13135000	25484000	34080000	11905000	13848000	17419000	2
mws0473	131.04	132.035	C5H8O4	2-Methylsuccinic acid	Organic acids	856650	11476000	748700	1089200	1787100	1914400	1019800	2073300	2379400	1670400	2613600	2328200
mws0567	146.09	145.076	C5H11N3O2	4-Guanidinobutyric acid	Organic acids	1000700	724370	626680	602790	623450	566150	477520	419000	533180	1423900	1063600	1330600	7
mws0576	103.05	104.041	C4H8O3	3-Hydroxybutyrate	Organic acids	103950	96192	97499	65596	56481	43490	133570	97371	83352	194240	233990	194110	7
mws0671	120.1	119.05	C4H9NO3	L-Homoserine	Organic acids	271410	426020	444910	1154600	533720	548960	437510	277910	346200	745490	277770	558560
mws0851	143.11	166.086	C8H15NaO2	Sodium Valproate	Organic acids	5424900	5079000	5198000	4070300	4733200	4684300	3531100	3468600	3700700	3688600	3315500	3327900
mws0924	145.06	146.049	C6H10O4	2-Methylglutaric acid	Organic acids	132530	337740	158850	89208	174010	108970	76565	100140	102830	88417	147800	126290
mws0972	131.08	132.07	C6H12O3	5-Hydroxyhexanoic acid	Organic acids	515980	804880	1038900	274200	323670	333140	214050	328140	238180	358190	216300	374320	4
mws1189	193.1	194.033	C6H10O7	D-Galacturonic acid(Gal A)	Organic acids	99779	90967	81169	106880	81856	73177	45308	49853	64172	58715	21202	36998	5
mws1213	193.1	194.033	C6H10O7	Aldehydo-D-galacturonate	Organic acids	74875	104020	66605	67509	75691	86471	44658	59272	45313	44830	43686	35862
mws2628	118.09	117.07	C5H11NO2	N-Methyl-4-aminobutyric acid	Organic acids	1559	2313	3030	2324	4034	7572	3068	5581	1986	12045	13078	6426	7
pmb3099	153	154.03	C4H11O4P	Diethyl phosphate	Organic acids	83165	65106	109470	98461	82622	99714	107670	129060	129650	61552	91219	80289
pme0274	132.09	131.085	C6H13NO2	6-Aminocaproic acid	Organic acids	9275700	5667800	7473300	8711400	8175100	7503400	5804000	7359500	8377800	9978400	8589300	10873000
pme0282	165.03	166.021	C8H6O4	Phthalic acid	Organic acids	64447	47217	57852	75082	79671	77464	47685	73802	70204	65404	66177	66596
pme0295	146.07	145.065	C6H11NO3	4-Acetamidobutyric acid	Organic acids	953870	784310	998000	1901000	1303300	1658400	112970	215350	124560	435230	148930	540180	5
pme3009	175	174.009	C6H6O6	Trans-Citridic acid	Organic acids	451750	522530	461480	496510	504340	605440	234160	227120	279840	47861	54348	29452	5
pme3011	104.06	103.056	C4H9NO2	γ-Aminobutyric acid	Organic acids	13267000	10178000	12312000	10386000	8885600	8096800	6177000	4817000	4578200	8324200	5574900	7395400	6
pme3154	147.07	148.064	C6H12O4	(Rs)-Mevalonic acid	Organic acids	857730	228150	432780	139130	106730	239090	76085	64456	91521	68461	53105	92319	4
pmn001492	187.1	188.041	C11H8O3	Ayapin	Others	2205100	1493200	1645800	2339700	2076700	1718000	891440	841810	971420	1959300	1236600	1630100	6
Rfmb25703	519.19	520.168	C26H32O11	Pinoresinol-Hexose	Others	91589	219120	225220	301970	312730	396220	137580	222450	235960	58408	65890	49166	5
Hmbp001276	169.05	168.042	C8H8O4	Gallacetophenone	Others	163210	480500	352610	62558	242000	247490	191190	259650	278490	113010	223120	177870
Hmcn000192	209.07	210.073	C7H14O7	Sedoheptulose	Others	872550	686720	371550	742440	790440	704690	782300	829730	742220	615410	662060	722720
Hmfn00531	175.03	176.033	C6H8O6	L-Ascorbic acid	Others	9	9	9	9	214500	281990	2861000	5162600	6243600	3774000	4250400	3508800	1
HmLn002835	325.09	326.1	C15H18O8	Cis-p-coumaric acid 4-O-glucoside	Others	31033	123720	251490	9	9	9	131650	114810	167130	129830	247470	283560	7
Hmxn000778	388.04	389.046	C11H18NO10S2	2(R)-Hydroxy-3-butenyl glucosinolate	Others	89760	71060	54738	159540	113130	87378	52387	70507	40267	101900	158050	105270	8
Hmyn001360	299.11	300.135	C18H20O4	Doitungbiphenyl A	Others	402660	522330	508900	174890	214280	203800	9	77505	9	9	9	9	4
mws0133	123.1	122.043	C6H6N2O	Nicotinamide	Others	14355000	11122000	16231000	17544000	14680000	19210000	1086800	1664800	1374200	863150	1098500	768050	5
mws0198	179	180.053	C6H12O6	D-(+)-Glucose	Others	9	9	2004200	2078500	1998400	2103800	2910000	3034800	1942800	3397800	2707500	2127500	1
mws0213	151	152.058	C5H12O5	Ribitol	Others	106290	85313	93022	88556	102640	75572	47869	45932	52502	38999	39802	39753	6
mws0214	181	182.067	C6H14O6	D-Sorbitol	Others	364090	270750	266640	96037	79868	9	9	9	9	9	9	52406	4
mws0232	377	376.12	C17H20N4O6	Riboflavin	Others	6404900	6442700	5398100	3764400	3388300	4015400	286900	300030	251310	849430	398320	1415700	6
mws0264	341	342.096	C12H22O11	D-(+)-TrehaloseAnhydrous	Others	328740	644970	667550	114170	385660	410320	4419700	3696300	4760000	4572100	6418500	5283000	1
mws0437	151.15	152.058	C5H12O5	D-Arabitol	Others	98613	78897	87093	88341	112460	79033	45402	38786	53634	29627	35917	31146	5
mws0866	259	260.016	C6H13O9P	D-Glucose 6-phosphate	Others	8522700	16579000	14158000	8913900	12327000	11332000	16204000	14185000	14870000	13378000	10861000	13975000
mws0983	326.31	325.272	C20H39NO2	N-Oleoylethanolamine	Others	124560	89742	87831	20200	23155	21832	18659	17232	21851	18493	18172	23311	4
mws1038	277.13	278.112	C11H22N2O4S	(R)-Pantetheine	Others	51290	240020	247610	9	9	9	114790	81625	98335	9	9	9	9
mws1080	341.1	342.096	C12H22O11	Galactinol	Others	947110	2073900	2061600	412630	1164200	1199100	13781000	12143000	14493000	22038000	17034000	15706000	1
mws1090	259	260.016	C6H13O9P	Glucose-1-phosphate	Others	8836800	16310000	13946000	8406600	11839000	10939000	15017000	12998000	14918000	13224000	10480000	13998000
mws1333	341.12	342.096	C12H22O11	Melibiose	Others	323460	566680	581300	196310	392930	390540	3907000	3183900	3419300	5345200	4784300	4058700	1
mws1337	220.2	219.097	C9H17NO5	D-Pantothenic Acid	Others	1435700	1555500	1699500	2831400	2982200	2799900	2437600	2882100	3025000	2645300	3357800	2876700
mws1589	503.2	504.14	C18H32O16	Panose	Others	11100	7900	10026	5867	3597	3214	133900	78918	116200	272910	313930	190840	7
mws2523	421.1	422.06	C12H23O14P	Trehalose 6-phosphate	Others	49484	53957	53318	42319	51187	47947	115080	68429	101170	161700	113870	135170	1
mws4170	179.06	180.053	C6H12O6	D-Glucose	Others	2415100	1947700	2498900	3278700	2460600	2887000	4192700	4154200	3215200	4117200	4496300	6233000	1
mws5038	341.11	342.096	C12H22O11	Isomaltulose	Others	722280	1452600	1305100	292670	822150	890650	8904900	6277600	2356900	12806000	11528000	7030300	1
pmb0764	144.1	143.033	C6H9NOS	4-Methyl-5-thiazoleethanol	Others	139860	77819	102620	140400	145710	122100	28096	10730	10546	93974	52803	46963	6
pmb0801	346	345.089	C14H19NO9	4-Pyridoxic acid O-hexoside	Others	9	9	9	9	41557	38293	116370	175470	191710	9	96215	34519	2
pme0490	124	123.027	C6H5NO2	Nicotinic acid	Others	4798100	2921000	3625100	6468100	4019900	4313700	3009100	3852600	3091900	2635600	2223400	2669600
pme0516	179.16	180.053	C6H12O6	Inositol	Others	589130	482630	611630	559050	482520	485460	745350	665610	682630	904430	834410	948750
pme0519	341	342.096	C12H22O11	D-(+)-Sucrose	Others	518870	1116900	1096000	201860	583060	632990	8231600	5668600	7452500	13284000	9235000	9601400	1
pme0534	195.16	196.047	C6H12O7	Gluconic acid	Others	15796000	12649000	12737000	4199100	3338500	3179500	956450	1315700	808540	3824600	2553500	3734600	4
pme1261	206.13	205.117	C9H19NO4	Pantothenol	Others	4926	4214	9669	7374	13414	22649	4924	6995	10465	7497	13810	8567	3
pme1383	170.1	169.065	C8H11NO3	Pyridoxine	Others	6085800	5539300	7859900	10725000	10533000	11586000	5039100	4637900	3742300	2243100	3734300	3330900	5
pme2237	181.08	182.067	C6H14O6	Dulcitol	Others	423500	342920	330960	116210	97792	102360	16705	26972	11239	66515	72949	65210	4
pme2266	245.09	244.075	C10H16N2O3S	Biotin	Others	3942300	3634200	3774200	2519100	2940500	2915900	333680	645530	738170	560310	359790	550290	6
pme2596	184.05	183.045	C8H9NO4	4-Pyridoxic acid	Others	324430	384050	360440	803050	781190	858210	517070	797990	857020	461140	558270	488790	3
pme3705	193.14	194.033	C6H10O7	D-Glucoronic acid	Others	42205	66472	45069	76551	61864	42375	9	53074	49753	27323	9	9
pmn001380	187.1	188.093	C9H16O4	Eucommiol	Others	2699200	1974600	2033600	2745300	2476100	2134900	1014900	1066500	1182700	2411400	1483900	1910600	6
pmn001399	405.1	406.108	C20H22O9	2,4,6,4'-Tetrahydroxy-stilbene-2-O-D-glucopyranoside	Others	4980100	11010000	8570600	3847300	10561000	9069400	18159000	16845000	20010000	12373000	13341000	8085400	2
pmp000308	453.18	452.145	C22H28O10	4'-O-β-D-Glucosyl-5-O-methylvisamminol	Others	222480	639270	591080	416920	1469500	1102700	4889800	3979900	4180500	2574400	2691400	1423200	2
pmp001282	544.34	543.296	C28H50NO7P	Propyl2-(trimethylammonio)ethyl phosphate	Others	5787	56175	99123	188890	155010	146190	195670	259170	253130	399060	458270	247970	1
YC512118	282.28	281.249	C18H35NO	Octadecenoic amide	Others	134440	951700	1660700	482340	2051700	963590	189950	2827700	2457300	686390	2258700	851310
Zmhn001746	405.12	406.127	C20H22O9	Piceatannol-O-glucoside	Others	4284500	9840000	7402100	2757600	11139000	8758700	16035000	16470000	19699000	10462000	14459000	9797700	2
Zmhn101746	405.12	406.126	C20H22O9	Tetrahydroxy-stilbene-O-glucoside	Others	3521800	9517200	7442700	2472300	10384000	7638900	13931000	14041000	16777000	9158200	12873000	7229000	2
pmn001336	431.1	432.088	C21H20O10	Aloeemodin-8-O-D-glucopyranoside	Others	13068	36244	22566	9	38908	27599	51756	91024	171280	38783	118910	116570	1
pmp000605	449.1	448.082	C21H20O11	Rhamnone-2-O-β-D-Glucopyranoside from Italy	Others	30199	10048	73910	451050	385690	316130	4255700	3932200	4013300	6214500	6347000	5356800	1
Zmhn001905	447.09	448.101	C21H20O10	Hydroxyaloe-emodin-O-glucoside	Others	9	9	9	9	9	9	175030	420890	821440	9	713590	9	2
Cmhn002057	403.16	404.168	C18H28O10	2,7-Dimethyl-2,4-diene-deca-α,x-diacid 8-O-β-glucoside	Others	39339	24012	40373	45866	9	9	14963	31394	35950	52515	82326	78263	7
HmLn000873	331.07	332.075	C13H16O10	2-O-Galloyl-β-D-glucose	Others	426160	1135500	1319400	228860	536180	529620	583350	1142700	1165600	481280	718250	391130
pmp000930	865.2	864.158	C45H36O18	Cinnamontannin D1	Others	3288	2880	9	206250	271530	286610	46416	61219	59753	63208	44868	88500	3
pmp000931	865.2	864.158	C45H36O18	Cinnamontannin B1	Others	9	9	9	130810	177170	142310	27471	36962	51560	66884	49451	44283	3
Lmmn004145	675.41	679.419	C38H60O10	3-O-(2-O-Acetyl-β-D-glucopyranosyl) oleanolic acid	Others	967670	764630	1008700	2055900	1447800	1455900	762430	715460	738320	2073100	1152300	1716700	8
Hmln001566	137.02	138.032	C7H6O3	Salicylic acid	Phenolic acids	8832400	6363200	5914000	7879300	6639200	6476900	9	300350	9	2127800	1505800	1189000	6
Hmtn001120	315.11	316.116	C14H20O8	5-(2-Hydroxyethyl)-2-O-glucosylohenol	Phenolic acids	75692	133180	106520	812460	334000	418940	999290	457820	462300	698660	676820	762150	1
Hmtn001288	181.05	182.058	C9H10O4	Methyl-(2,4-dihydroxyphenyl)acetate	Phenolic acids	235240	102520	84688	351920	163630	181160	25290	38475	7578	402530	184570	240090	8
Hmtn001302	299.08	300.085	C13H16O8	Glucosyloxybenzoic acid	Phenolic acids	4647000	11918000	8999500	5220500	14060000	13438000	79642000	38135000	43328000	57138000	51987000	63669000	1
Li512113	451.1	452.076	C20H20O12	Maleoyl-caffeoylquinic acid	Phenolic acids	26519	14237	18012	32695	44519	45839	43569	46092	37608	24642	36226	25398	3
Lmhn003074	309.06	310.069	C14H14O8	Feruloylmalic acid	Phenolic acids	46485	61796	65855	42902	29820	57297	21698	27573	36063	93509	82857	54993	8
Lmhn003240	237.04	238.048	C11H10O6	Benzoylmalic acid	Phenolic acids	80348	69205	88181	56459	46316	51736	39615	49865	66997	43815	37707	47756
Lmlp002133	165.05	164.047	C9H8O3	Trans-p-Hydroxycinnamic acid	Phenolic acids	102600	443950	549950	9	128050	165380	15641	136340	123970	9	62135	9	4
Lmtn002565	329.11	330.095	C14H18O9	1'-O-Vanilloyl-β-D-glucoside	Phenolic acids	13496	16005	18071	188990	52254	44027	131910	236660	283170	98559	145010	121730	2
mws0011	371.1	372.122	C17H24O9	Syringin	Phenolic acids	9	9	9	9	9	9	51013	62877	68759	42538	88655	38943	1
mws0014	193.06	194.049	C10H10O4	Ferulic acid	Phenolic acids	10512000	6641900	6061400	6386100	4345300	3574800	428360	876760	458380	9728000	6911100	5491700	8
mws0028	167	168.035	C8H8O4	Vanillic acid	Phenolic acids	408320	384840	384730	441190	350230	451260	23833	9	9	218650	184650	108550	6
mws0178	353.1	354.079	C16H18O9	Chlorogenic acid	Phenolic acids	195270	22545	73478	19799	90456	44782	176290	19396	9732	7763	28185	14312
mws0444	152.04	153.036	C7H7NO3	3-Aminosalicylic acid	Phenolic acids	51453	19748	38702	22535	18012	10918	15026	21853	23881	12439	15821	32120	4
mws0458	151.05	152.041	C8H8O3	Vanillin	Phenolic acids	259320	192950	231250	510210	411550	423640	409730	56321	37214	62459	94157	135440	5
mws0628	121.04	122.032	C7H6O2	4-Hydroxybenzaldehyde	Phenolic acids	57730000	32391000	36505000	56673000	48579000	61721000	607630	1017600	681380	2238800	993870	3231500	5
mws0749	137.03	138.026	C7H6O3	4-Hydroxybenzoic acid	Phenolic acids	13985000	9628400	8879200	12422000	9760100	10068000	9	580820	283820	3305900	2516900	2307800	6
mws0885	153	154.021	C7H6O4	2,4-Dihydroxy benzoic acid	Phenolic acids	613390	564160	592010	900690	582670	9	9	9	9	9	9	9	6
mws0906	341	342.113	C16H22O8	Coniferin	Phenolic acids	979180	2863600	3368300	9	745160	765220	394790	1255600	1257100	9	1069100	807530
mws0921	149	150.061	C9H10O2	p-Coumaryl alcohol	Phenolic acids	65815	94965	94259	582050	322450	201960	64571	62322	62678	487520	370280	439310	8
mws1200	177	178.055	C10H10O3	Trans-4-Hydroxycinnamic Acid Methyl Ester	Phenolic acids	3595	4131	4027	3402	4999	1796	9	3587	2720	8511	8312	15697	7
mws1336	138.05	137.042	C7H7NO2	4-Aminobenzoic acid	Phenolic acids	36735	89956	94706	91615	105850	106080	9542	16847	22523	40250	25145	34320	5
mws1354	193.06	194.049	C10H10O4	Trans-ferulic acid	Phenolic acids	9507400	5669700	6274000	6093100	3883100	3634900	390990	723020	426790	8253100	6617100	4917100	8
mws1708	285.1	286.09	C13H18O7	Gastrodin	Phenolic acids	231500	750240	529570	83323	345790	303570	255940	1005200	1157100	161650	630460	113090
mws2212	179.04	180.035	C9H8O4	Caffeic acid	Phenolic acids	658420	412700	1048500	6326400	4961500	5642500	94951	388750	476280	2208200	641460	1846800	3
pmb0752	369.1	368.093	C17H20O9	3-O-Feruloyl quinic acid	Phenolic acids	4123	5277	5470	13857	13565	7596	8115	12960	15490	16461	11880	12183	1
pmb2940	385.1	386.102	C17H22O10	1-O-β-D-Glucopyranosyl sinapate	Phenolic acids	8235	31630	19358	9	9	9	66655	229060	209350	41921	133940	251460	1
pmb3066	481.1	482.12	C22H26O12	5-O-p-Coumaroyl shikimic acid O-hexoside	Phenolic acids	9	9	9	9	11636	9	22140	47978	57088	9	18447	11875	2
pmb3072	481.1	482.12	C22H26O12	3-O-p-coumaroyl shikimic acid O-hexoside	Phenolic acids	9	37532	9	9	18981	23609	41602	60515	69690	24289	33202	9
pmb3107	359.1	360.088	C15H20O10	Syringic acid O-glucoside	Phenolic acids	20591	22741	17323	12729	12449	13412	19446	13144	11898	19596	15321	24360
pme0085	359.3	360.07	C18H16O8	Rosmarinic acid	Phenolic acids	14859	30794	27312	12986	43184	23238	30712	90286	65303	35655	50476	30803
pme0281	165.03	166.021	C8H6O4	Terephthalic acid	Phenolic acids	351710	347810	293050	365010	313100	337680	393350	339880	447520	436040	482840	514570
pmf0440	163.1	162.061	C10H10O2	4-MethoxycinnaMaldehyde	Phenolic acids	460810	330240	416050	384660	380170	380350	352130	402380	385950	305150	436160	357710
pmn001419	325.09	326.085	C15H18O8	1-O-[(E)-p-Cumaroyl]-β-D-glucopyranose	Phenolic acids	9	513530	470820	9	9	9	9	677850	706730	514980	754520	1103000	7
pmn001420	341.08	342.079	C15H18O9	1-O-[(E)-Caffeoyl]-β-D-glucopyranose	Phenolic acids	185690	1502100	1525600	986680	698000	1753700	999180	2027400	2075600	1458800	1515000	931730
pmn001511	285.1	286.09	C13H18O7	3-Hydroxy-5-Methylphenol-1-Oxy-β-D-Glucose	Phenolic acids	6832800	6969100	5837800	2995600	2706400	2740700	480190	663890	478130	328080	478500	290680	4
pmn001517	329.1	330.113	C15H22O8	3,4,5-Trimethoxyphenyl-β-D-Glucopyranoside	Phenolic acids	289330	135080	259210	235230	222850	191310	84010	133120	111120	449820	491210	323680	8
pmn001553	315.1	316.099	C14H20O8	Cimidahurinine	Phenolic acids	134210	202720	168140	1242200	552440	582090	1448600	734020	735460	1230400	1057300	1296100	1
pmn001575	153	154.021	C7H6O4	Gentisic acid	Phenolic acids	2470400	2010500	1773900	2309600	2058000	1294700	9	9	9	9	9	9	6
pmn001661	381.2	382.177	C20H30O7	Cinncassiol C1	Phenolic acids	598160	599190	569160	7094800	7559400	6999700	1226000	1989500	2258300	2392300	1716100	2254500	3
pmn001682	179.03	180.035	C9H8O4	Sorbic acid	Phenolic acids	263180	296300	504660	3023700	2522100	2456100	9	226580	154000	1085600	448040	916480	3
pmn001690	327.1	328.133	C16H24O7	3-Hydroxy-4-isopropylbenzylalcohol 3-glucoside	Phenolic acids	271080	158260	174250	251700	245720	255180	66732	126780	106240	62259	61980	30572	5
pmn001710	521.13	522.114	C24H26O13	Rosmarinyl Glucoside	Phenolic acids	53235	103920	57704	141460	142000	175690	78355	75899	74420	22312	37152	43702	3
pmn001738	403.1	404.111	C17H24O11	Oleoside 11-methyl ester	Phenolic acids	104290	382760	280910	110000	439310	347160	1606700	1522200	1658500	681050	1300900	739290	2
pmp000260	333.08	332.059	C13H16O10	6-O-Galloyl-β-D-glucopyranoside	Phenolic acids	45657	180180	156620	40414	146170	150500	239680	295090	410630	94760	166020	66575	2
pmp000545	355.1	354.079	C16H18O9	4-Caffeoylquinic acid	Phenolic acids	22084	20263	50141	90479	129180	139780	917610	239710	187880	623530	421490	426550	1
pmp001285	149.02	148.012	C8H4O3	Phthalic anhydride	Phenolic acids	7883700	8851400	8827600	7533500	9311200	10148000	11093000	8903400	10492000	6955500	8032300	8009700
Zmhn001883	329.09	330.095	C14H18O9	Vanillic acid glycoside	Phenolic acids	164630	366160	321790	45311	219280	193120	240180	305410	375430	140880	313550	267860
Zmhn001926	299.08	300.084	C13H16O8	Salicylic acid O-glycoside	Phenolic acids	4618100	12017000	8651500	4922900	13321000	12581000	81836000	36838000	41955000	60204000	52617000	62959000	1
Zmhn002301	325.09	326.1	C15H18O8	p-Coumaric acid-O-glycoside	Phenolic acids	9	9	9	9	9	9	9	169770	190350	9	197260	301280
Zmhn002422	355.1	356.11	C16H20O9	Feruloyl glucose	Phenolic acids	9	414170	407020	9	9	9	580660	971730	943000	471360	871500	933550	1
Zmhn002513	385.11	386.121	C17H22O10	Isosinapic acid-hexoside	Phenolic acids	22245	27653	44239	48225	30240	32036	58389	50091	41227	63760	60765	59623
Zmhn003184	163.04	164.047	C9H8O3	p-Coumaric acid	Phenolic acids	2479600	1500600	1515900	950410	1016000	642400	166610	390080	379670	5359900	3501300	1814400	7
Zmxn001997	299.08	300.084	C13H16O8	Isosalicylic acid O-glycoside	Phenolic acids	4474900	11101000	7119700	4889700	13062000	12035000	78521000	34427000	39153000	54329000	36316000	63749000	1
