# Supplementary material for: Metabolome and Transcriptome Integration Reveals Insights Into Flavor Formation of ‘Crimson’ Watermelon Flesh During Fruit Development
Source: Front Plant Sci. 2021 May 12;12:629361. doi: 10.3389/fpls.2021.629361 (PMC8153042; doi:10.3389/fpls.2021.629361)
Supplement: Supplementary Table 2 — The information of differential accumulation of metabolites detected by UPLC-ESI-MS/MS. [file Table_2.xlsx]

## Sheet: KL1 VS KL2
Differential metabolite information between KL1 and KL2
Index	VIP	Fold_Change	Log2FC	Type
Hmfn00531	1.02591	18388.9	14.1665	up
HmLn002835	1.49062	6.64627e-05	-13.8771	down
Hmlp002485	1.42824	0.474978	-1.07407	down
Hmlp002821	1.49956	0.273379	-1.87103	down
Hmmp001310	1.47799	2.03144	1.0225	up
Hmmp002169	1.16642	0.43978	-1.18515	down
Hmpp003270	1.50453	7.78659e-05	-13.6486	down
Hmtn001120	1.40797	4.96335	2.31131	up
Hmyn001360	1.47554	0.413539	-1.2739	down
Li512113	1.31483	2.09388	1.06618	up
Lmbp003230	1.21841	0.406834	-1.29749	down
Lmjp003722	1.5044	1.88143e-05	-15.6978	down
Lmlp003531	1.485	8.97851e-05	-13.4432	down
Lmtn002565	1.32097	5.99662	2.58415	up
Lmyn001269	1.06576	4.50037	2.17004	up
Lmzp003012	1.33392	2.02559	1.01834	up
mws0064	1.37688	7.12326	2.83254	up
mws0159	1.0804	6.13276	2.61654	up
mws0198	1.09689	3.08385	1.62473	up
mws0248	1.36441	0.422789	-1.24199	down
mws0282	1.41997	2.16857	1.11674	up
mws0289	1.34354	3.92117	1.97128	up
mws0425	1.44499	0.260139	-1.94264	down
mws0444	1.03913	0.468277	-1.09457	down
mws0582	1.40427	2.99887	1.58442	up
mws0609	1.44158	7.54468	2.91546	up
mws0636	1.33878	2.362	1.24001	up
mws0668	1.15986	9.15309	3.19426	up
mws0712	1.42931	0.289923	-1.78626	down
mws0895	1.08494	2.45207	1.294	up
mws0921	1.37491	4.3384	2.11716	up
mws0972	1.35946	0.394536	-1.34177	down
mws0976	1.29801	0.488012	-1.03501	down
mws0983	1.48872	0.215756	-2.21253	down
mws1038	1.49717	5.01002e-05	-14.2848	down
mws1060	1.35259	0.412876	-1.27622	down
mws1589	1.32095	0.436781	-1.19502	down
mws2212	1.47362	7.98747	2.99774	up
mws2220	1.13722	0.105939	-3.23869	down
mws4176	1.4804	4.60569	2.20342	up
mws5035	1.46707	5.09054	2.34782	up
mws5041	1.44804	0.394022	-1.34365	down
pmb0618	1.02566	12.3527	3.62676	up
pmb0647	1.03014	0.446589	-1.16298	down
pmb0721	1.18751	0.3193	-1.64701	down
pmb0752	1.34046	2.35494	1.23569	up
pmb0801	1.02569	2957.74	11.5303	up
pmb0856	1.4751	6.5319	2.7075	up
pmb0863	1.1273	2.04089	1.0292	up
pmb0874	1.36717	4.1339	2.0475	up
pmb0889	1.48268	0.298047	-1.74639	down
pmb0981	1.16604	0.425589	-1.23247	down
pmb2319	1.39883	5.1614	2.36776	up
pmb2406	1.13208	3.50644	1.81001	up
pmb2591	1.38194	5.50127	2.45976	up
pmb2640	1.39751	0.460051	-1.12013	down
pmb2778	1.46413	0.311273	-1.68375	down
pmb2786	1.49634	0.247044	-2.01716	down
pmb2787	1.3382	0.446107	-1.16454	down
pmb2799	1.44647	0.323375	-1.62872	down
pmb2940	1.49975	0.000455904	-11.099	down
pmb3002	1.49447	0.00234212	-8.73797	down
pmb3023	1.3962	2.18192	1.1256	up
pmb3041	1.41155	2.1306	1.09126	up
pmb3894	1.47526	0.344865	-1.5359	down
pme0006	1.47945	4.04807	2.01724	up
pme0008	1.3118	2.87437	1.52325	up
pme0040	1.48682	0.131259	-2.92952	down
pme0183	1.49048	0.272897	-1.87357	down
pme0253	1.47394	0.484878	-1.0443	down
pme0534	1.47694	0.260237	-1.9421	down
pme1187	1.43595	0.312739	-1.67697	down
pme1228	1.41095	2.42731	1.27936	up
pme1261	1.04948	2.30937	1.2075	up
pme1286	1.47888	0.329294	-1.60255	down
pme2237	1.48367	0.288288	-1.79441	down
pme2459	1.08889	5.80671e-05	-14.0719	down
pme2596	1.48791	2.28497	1.19218	up
pme2890	1.2342	5.23188	2.38733	up
pme3154	1.1256	0.319328	-1.64689	down
pme3732	1.36801	2.07747	1.05483	up
pmf0616	1.50002	5.04534e-05	-14.2747	down
pmn001416	1.09176	2.39533	1.26022	up
pmn001419	1.07041	2.7429e-05	-15.1539	down
pmn001495	1.46525	0.347845	-1.52348	down
pmn001511	1.48962	0.429879	-1.218	down
pmn001553	1.41708	4.70574	2.23442	up
pmn001583	1.11714	0.449894	-1.15234	down
pmn001606	1.43643	0.367052	-1.44594	down
pmn001610	1.3806	0.247396	-2.01511	down
pmn001661	1.50332	12.258	3.61565	up
pmn001682	1.48464	7.51959	2.91065	up
pmn001688	1.46039	0.277727	-1.84826	down
pmn001689	1.48365	0.157804	-2.66379	down
pmn001691	1.48403	0.27804	-1.84664	down
pmn001694	1.46375	0.351265	-1.50937	down
pmn001710	1.29022	2.13698	1.09558	up
pmp000113	1.16105	0.465471	-1.10324	down
pmp000127	1.50499	96903	16.5643	up
pmp000172	1.09642	2.95565	1.56347	up
pmp000379	1.2574	20.9092	4.38607	up
pmp000545	1.38331	3.88633	1.95841	up
pmp000605	1.39728	10.099	3.33614	up
pmp000930	1.25908	123.748	6.95126	up
pmp000931	1.50378	16677.4	14.0256	up
pmp001133	1.48185	0.263687	-1.9231	down
pmp001270	1.27556	3.19453	1.6756	up
pmp001272	1.36342	3.02515	1.59701	up
pmp001274	1.22013	2.95809	1.56467	up
pmp001275	1.2723	0.324493	-1.62374	down
pmp001281	1.2692	2.52733	1.33761	up
pmp001282	1.03273	3.04243	1.60522	up
pmp001283	1.42804	2.01211	1.00871	up
pmp001309	1.25837	0.448869	-1.15563	down
Rfmb089	1.45356	0.235158	-2.0883	down
Rfmb090	1.46558	0.270482	-1.88639	down
Rfmb091	1.46394	0.268356	-1.89778	down
Zmhn002422	1.0702	3.28788e-05	-14.8925	down
Zmhn003184	1.28758	0.474666	-1.07502	down
Zmhn003534	1.0992	0.25267	-1.98467	down
Zmhp002303	1.07148	0.000218606	-12.1594	down

## Sheet: KL2 VS KL3
Differential metabolite information between KL2 and KL3
Index	VIP	Fold_Change	Log2FC	Type
Hmcp001859	1.26639	44295.4	15.4349	up
Hmln001566	1.06253	0.0143064	-6.1272	down
HmLn002835	1.27876	15318.1	13.903	up
Hmlp001691	1.2184	2.28908	1.19477	up
Hmlp002485	1.26035	0.219955	-2.18472	down
Hmpp002612	1.17428	27.7693	4.79542	up
Hmpp003242	1.01189	0.337465	-1.56719	down
Hmpp003270	1.27397	390726	18.5758	up
Hmtn001288	1.16749	0.1024	-3.28771	down
Hmtn001302	1.15495	4.92397	2.29982	up
Hmtp001118	1.03847	0.00797344	-6.97058	down
Hmxn000778	1.09491	0.453165	-1.14189	down
Hmyp007589	1.16719	0.152599	-2.71219	down
Lmhn005110	1.07664	6.27349	2.64927	up
Lmlp003531	1.27372	498433	18.927	up
Lmmn004145	1.22449	0.446853	-1.16213	down
Lmmp003422	1.22227	104.749	6.71079	up
Lmnp002584	1.26622	41872.5	15.3537	up
Lmnp002616	1.00651	2.85766	1.51484	up
Lmyn001269	1.11537	0.409452	-1.28823	down
Lmzn002605	1.27522	0.44025	-1.18361	down
Lmzp002365	1.112	5.74189	2.52152	up
Lmzp003012	1.23359	0.38648	-1.37154	down
mws0001	1.2013	0.392144	-1.35055	down
mws0011	1.27842	6764.78	12.7238	up
mws0014	1.23764	0.123268	-3.02013	down
mws0028	1.06336	0.0191932	-5.70326	down
mws0089	1.27236	134741	17.0398	up
mws0120	1.27455	32.0725	5.00327	up
mws0133	1.27298	0.0802154	-3.63998	down
mws0147	1.18523	0.492893	-1.02065	down
mws0177	1.14405	3.22554	1.68954	up
mws0183	1.27734	2.02309e-05	-15.5931	down
mws0192	1.12252	3.79279	1.92326	up
mws0219	1.26476	2.92797	1.5499	up
mws0232	1.27745	0.0750566	-3.73588	down
mws0237	1.24735	0.45121	-1.14813	down
mws0248	1.26131	0.0403363	-4.63178	down
mws0251	1.27877	1.59563e-05	-15.9355	down
mws0255	1.27338	0.0797377	-3.64859	down
mws0264	1.22347	14.1471	3.82244	up
mws0277	1.10657	2.26866	1.18184	up
mws0281	1.24089	2.46765	1.30314	up
mws0341	1.26715	0.0221005	-5.49978	down
mws0425	1.26773	0.158555	-2.65694	down
mws0437	1.18447	0.492513	-1.02177	down
mws0470	1.14074	3.48409	1.80078	up
mws0572	1.26459	0.099176	-3.33387	down
mws0609	1.21972	0.0589894	-4.0834	down
mws0628	1.27655	0.0138143	-6.1777	down
mws0629	1.26771	0.127897	-2.96695	down
mws0636	1.25371	0.0969572	-3.36651	down
mws0712	1.23858	0.137263	-2.86499	down
mws0736	1.26204	0.0164429	-5.9264	down
mws0805	1.08871	2.393	1.25882	up
mws0813	1.21918	0.414536	-1.27043	down
mws0884	1.27884	1.10584e-05	-16.4645	down
mws0890	1.22621	2.05419	1.03857	up
mws0895	1.12791	3.21496	1.6848	up
mws0913	1.27145	148050	17.1757	up
mws0914	1.13151	0.309256	-1.69313	down
mws0921	1.19803	0.171331	-2.54514	down
mws0976	1.27172	0.0564502	-4.14688	down
mws1033	1.24315	0.0625126	-3.99971	down
mws1038	1.2791	10916.7	13.4142	up
mws1060	1.26888	0.0889252	-3.49126	down
mws1080	1.23894	14.5598	3.86392	up
mws1333	1.25527	10.7271	3.42319	up
mws1336	1.23774	0.161136	-2.63365	down
mws1354	1.24889	0.113202	-3.14303	down
mws1383	1.2597	0.15984	-2.6453	down
mws1589	1.26736	25.9519	4.69777	up
mws2209	1.27174	154112	17.2336	up
mws2212	1.21879	0.0567016	-4.14047	down
mws2523	1.1567	2.01253	1.00901	up
mws4134	1.20537	0.322331	-1.63338	down
mws4176	1.26718	0.00869733	-6.84521	down
mws5035	1.26643	0.0333993	-4.90404	down
mws5037	1.26972	0.227076	-2.13875	down
mws5038	1.14497	8.74578	3.12859	up
mws5041	1.23478	0.0330177	-4.92062	down
mws5042	1.25229	0.0255861	-5.2885	down
pmb0149	1.00974	0.466526	-1.09997	down
pmb0530	1.1602	4.81542	2.26766	up
pmb0588	1.12515	18.8061	4.23313	up
pmb0618	1.20159	0.169084	-2.56419	down
pmb0716	1.14878	5.74617	2.5226	up
pmb0764	1.2211	0.120948	-3.04755	down
pmb0855	1.01963	0.258979	-1.94909	down
pmb0874	1.21705	0.211697	-2.23993	down
pmb0889	1.26319	0.219043	-2.19072	down
pmb0890	1.25566	0.0634199	-3.97892	down
pmb0981	1.20477	4.16956	2.0599	up
pmb0998	1.20955	0.251119	-1.99356	down
pmb2221	1.24973	0.0745519	-3.74561	down
pmb2319	1.07239	0.37496	-1.41519	down
pmb2363	1.26119	0.193305	-2.37105	down
pmb2778	1.24088	0.273825	-1.86868	down
pmb2786	1.2316	0.406151	-1.29991	down
pmb2787	1.18776	0.163057	-2.61656	down
pmb2799	1.26142	0.0841657	-3.57062	down
pmb2940	1.2732	18706.1	14.1912	up
pmb3006	1.27621	43150	15.3971	up
pmb3066	1.00052	10.9152	3.44827	up
pmb3894	1.27813	0.11248	-3.15226	down
pmd0130	1.12983	0.280964	-1.83154	down
pmd0136	1.0716	0.160311	-2.64106	down
pme0006	1.24369	2.71497	1.44093	up
pme0152	1.01482	0.0445401	-4.48875	down
pme0230	1.25186	0.0400202	-4.64313	down
pme0253	1.19357	0.222331	-2.16922	down
pme0295	1.25957	0.0931334	-3.42456	down
pme0519	1.23425	15.0593	3.91258	up
pme0534	1.23831	0.287456	-1.79859	down
pme1086	1.21316	3.25677	1.70344	up
pme1173	1.26594	0.102494	-3.28638	down
pme1184	1.24149	0.298736	-1.74306	down
pme1187	1.27884	0.000113207	-13.1087	down
pme1373	1.18146	2.22211	1.15193	up
pme1383	1.25171	0.408577	-1.29132	down
pme1419	1.23122	2.0098	1.00705	up
pme1474	1.2677	0.194901	-2.35919	down
pme2237	1.23239	0.173586	-2.52628	down
pme2266	1.22788	0.205048	-2.28597	down
pme2758	1.25412	3.97352	1.99042	up
pme2890	1.2418	0.0525085	-4.2513	down
pme2960	1.07094	0.343932	-1.53981	down
pme3007	1.27786	8393.3	13.035	up
pme3009	1.24645	0.461386	-1.11595	down
pme3154	1.02784	0.478528	-1.06333	down
pme3188	1.24193	0.0911183	-3.45612	down
pme3279	1.03644	6.14458	2.61931	up
pme3732	1.25849	0.0136594	-6.19396	down
pme3961	1.25848	0.0597884	-4.06399	down
pme3968	1.27619	0.0678508	-3.88149	down
pmn001380	1.25058	0.443715	-1.1723	down
pmn001399	1.05751	2.34324	1.22851	up
pmn001492	1.24013	0.440902	-1.18147	down
pmn001495	1.27748	0.110186	-3.18199	down
pmn001511	1.26921	0.192144	-2.37974	down
pmn001575	1.27816	4.76838e-06	-17.6781	down
pmn001610	1.25679	0.414869	-1.26927	down
pmn001661	1.23962	0.252786	-1.98401	down
pmn001668	1.08169	0.476267	-1.07016	down
pmn001688	1.26346	0.12343	-3.01823	down
pmn001689	1.25836	0.0699306	-3.83793	down
pmn001690	1.19437	0.398289	-1.32811	down
pmn001691	1.27774	0.204608	-2.28907	down
pmn001694	1.27538	0.110969	-3.17177	down
pmn001698	1.06823	9.03364	3.17531	up
pmn001710	1.2528	0.498038	-1.00567	down
pmn001738	1.15781	5.34028	2.41692	up
pmp000001	1.10995	5.58529	2.48163	up
pmp000120	1.05649	0.384932	-1.37732	down
pmp000127	1.27131	0.303572	-1.71989	down
pmp000308	1.15235	4.3659	2.12628	up
pmp000379	1.18087	0.499265	-1.00212	down
pmp000548	1.12904	5.22543	2.38555	up
pmp000594	1.267	13536.3	13.7245	up
pmp000595	1.04576	6.03248	2.59275	up
pmp000605	1.27502	10.5833	3.40372	up
pmp000930	1.26193	0.218982	-2.19111	down
pmp000931	1.22918	0.257596	-1.95682	down
pmp001133	1.25747	0.228229	-2.13145	down
pmp001270	1.16656	2.62448	1.39203	up
pmp001274	1.23645	0.248249	-2.01014	down
pmp001275	1.24345	0.0403219	-4.63229	down
pmp001281	1.2372	3.82455	1.93529	up
pmp001283	1.20226	0.189038	-2.40325	down
Rfmb089	1.27127	0.0594455	-4.07229	down
Rfmb090	1.26761	0.122486	-3.02931	down
Rfmb091	1.26305	0.126371	-2.98426	down
Zmhn001905	1.27344	52494.8	15.6799	up
Zmhn001926	1.15504	5.21101	2.38156	up
Zmhn002422	1.27789	92421.9	16.4959	up
Zmhn003099	1.00696	0.300441	-1.73485	down
Zmhn003184	1.11036	0.358922	-1.47826	down
Zmhn003410	1.27109	138702	17.0816	up
Zmhp002897	1.04724	9.49704	3.24748	up
Zmhp003514	1.16245	7.85596	2.97379	up
Zmxn001997	1.15101	5.07228	2.34263	up
Zmxp002867	1.18646	51.1032	5.67534	up
Zmxp003107	1.11408	7.46837	2.90079	up

## Sheet: KL3 VS KL4
Differential metabolite information between KL2 and KL3
Index	VIP	Fold_Change	Log2FC	Type
Cmhn002057	1.29552	2.58914	1.37247	up
Hmcp001859	1.27099	8.89575	3.15312	up
Hmln001566	1.18987	16.0556	4.00501	up
Hmlp001691	1.46808	2.35055	1.233	up
Hmmp002266	1.49025	0.000329469	-11.5676	down
Hmmp002322	1.33374	0.409633	-1.2876	down
Hmpp002612	1.06322	3.32281	1.7324	up
Hmtn001288	1.38372	11.5946	3.53537	up
Hmxn000778	1.32582	2.2384	1.16247	up
Hmyp007589	1.4041	0.289439	-1.78867	down
Lmbp002592	1.0914	3.42114	1.77448	up
Lmhn003074	1.38289	2.71122	1.43894	up
Lmhn005110	1.30147	16.1861	4.01669	up
Lmlp002133	1.04059	0.225232	-2.15052	down
Lmlp003201	1.04503	2.51399	1.32998	up
Lmlp003531	1.48716	2.00629e-06	-18.927	down
Lmmn004145	1.36508	2.22998	1.15703	up
Lmmp000897	1.11991	3.30523	1.72475	up
Lmmp001227	1.05481	0.212147	-2.23686	down
Lmmp003091	1.20475	0.376789	-1.40817	down
Lmnp002584	1.25603	9.15027	3.19381	up
Lmnp002845	1.22245	2.83692	1.50432	up
Lmzp003012	1.40398	0.4116	-1.28069	down
mws0014	1.46964	12.5494	3.64954	up
mws0028	1.17235	21.4603	4.4236	up
mws0058	1.30093	13.3874	3.74281	up
mws0147	1.39603	2.47305	1.30629	up
mws0159	1.49328	9.14262e-05	-13.417	down
mws0177	1.38982	2.46843	1.3036	up
mws0232	1.21415	3.17743	1.66786	up
mws0248	1.33108	6.68661	2.74128	up
mws0251	1.49028	14514	13.8252	up
mws0277	1.39174	2.60817	1.38304	up
mws0281	1.44374	4.18772	2.06616	up
mws0341	1.34072	4.40795	2.14011	up
mws0359	1.32929	3.10833	1.63614	up
mws0567	1.4563	2.67056	1.41714	up
mws0609	1.03036	3.0063	1.58799	up
mws0628	1.17827	2.80245	1.48669	up
mws0629	1.39219	3.3065	1.72531	up
mws0636	1.46555	6.19457	2.631	up
mws0668	1.4287	0.154104	-2.69802	down
mws0736	1.30188	5.84948	2.54831	up
mws0913	1.48397	6.75447e-06	-17.1757	down
mws0921	1.49018	6.84234	2.77449	up
mws0984	1.07173	23.881	4.57779	up
mws1033	1.47678	15.9555	3.99598	up
mws1038	1.49616	9.16031e-05	-13.4142	down
mws1060	1.20008	2.97548	1.57312	up
mws1336	1.21712	2.03866	1.02762	up
mws1354	1.47731	12.8422	3.68282	up
mws1434	1.19576	3.1515	1.65604	up
mws1589	1.32007	2.36364	1.24101	up
mws1661	1.30559	6.73007	2.75062	up
mws2210	1.48757	3.44383	1.78401	up
mws2212	1.21742	4.89224	2.2905	up
mws2628	1.25824	2.96653	1.56877	up
mws4176	1.39659	7.9106	2.98379	up
mws5035	1.34224	3.60755	1.85102	up
mws5041	1.24723	5.58458	2.48145	up
mws5042	1.32121	7.16434	2.84083	up
pmb0588	1.26465	5.48772	2.45621	up
pmb0608	1.19302	108.782	6.7653	up
pmb0626	1.37202	4.39945	2.13732	up
pmb0736	1.00115	0.495259	-1.01374	down
pmb0764	1.29514	3.92409	1.97236	up
pmb0890	1.12312	2.31361	1.21015	up
pmb0998	1.28609	4.81313	2.26697	up
pmb2221	1.39101	5.4751	2.45289	up
pmb2363	1.38522	4.58336	2.1964	up
pmb2787	1.05207	0.445011	-1.16809	down
pmb3041	1.38521	0.400909	-1.31865	down
pmd0136	1.32965	2.41991	1.27495	up
pme0040	1.28012	3.60183	1.84873	up
pme0170	1.42012	3.81103	1.93018	up
pme0230	1.30231	4.96198	2.31092	up
pme0256	1.49267	0.000140242	-12.7998	down
pme0295	1.02836	2.48264	1.31188	up
pme0534	1.42982	3.28261	1.71484	up
pme1187	1.06208	1132.67	10.1455	up
pme1286	1.42266	10.8748	3.44291	up
pme1611	1.0957	4.27708	2.09663	up
pme1665	1.36124	8.28373	3.05028	up
pme2237	1.40873	3.72704	1.89803	up
pme2459	1.01733	5.3583e-06	-17.5098	down
pme3009	1.45764	0.177651	-2.49288	down
pme3188	1.21073	3.93696	1.97708	up
pme3337	1.37844	4.20717	2.07285	up
pme3732	1.221	4.82504	2.27054	up
pme3968	1.41277	3.20253	1.67921	up
pmf0616	1.01722	0.000194005	-12.3316	down
pmn001416	1.31626	0.47886	-1.06232	down
pmn001517	1.45432	3.85289	1.94594	up
pmn001583	1.01507	0.348302	-1.52159	down
pmn001689	1.35771	4.14471	2.05127	up
pmn001698	1.27814	4.79935	2.26284	up
pmn001710	1.35125	0.451149	-1.14832	down
pmp000001	1.31241	15.0881	3.91534	up
pmp000116	1.13947	3.24511	1.69827	up
pmp000120	1.29909	2.88091	1.52652	up
pmp000127	1.45945	2.9268	1.54932	up
pmp000171	1.04784	4.71031	2.23582	up
pmp000172	1.45603	0.261825	-1.93333	down
pmp000233	1.09184	2.89551	1.53382	up
pmp000260	1.29832	0.346261	-1.53007	down
pmp000413	1.04487	2.71301	1.43989	up
pmp000475	1.18161	0.30353	-1.72009	down
pmp000548	1.34563	16.7593	4.06689	up
pmp000579	1.03054	4.26498	2.09254	up
pmp000588	1.45921	47.5647	5.57182	up
pmp000594	1.33703	7.81372	2.96601	up
pmp000595	1.14885	3.14127	1.65135	up
pmp001272	1.24551	0.448892	-1.15556	down
pmp001275	1.3847	8.86157	3.14756	up
pmp001283	1.43097	15.1891	3.92496	up
Rfmb089	1.28257	2.32084	1.21465	up
Rfmb25703	1.41168	0.291052	-1.78065	down
Zmhn003099	1.04892	2.21146	1.145	up
Zmhn003184	1.42655	11.4012	3.51111	up
Zmhp002897	1.1933	6.07758	2.6035	up
Zmhp003186	1.11947	0.133747	-2.90242	down
Zmhp003514	1.32566	12.9157	3.69106	up
Zmxp002867	1.17411	7.74766	2.95376	up
Zmxp003107	1.42924	15.8374	3.98527	up
