# Supplementary material for: Metabolome and Transcriptome Integration Reveals Insights Into Flavor Formation of ‘Crimson’ Watermelon Flesh During Fruit Development
Source: Front Plant Sci. 2021 May 12;12:629361. doi: 10.3389/fpls.2021.629361 (PMC8153042; doi:10.3389/fpls.2021.629361)
Supplement: Supplementary Table 3 — Relative expression levels of volatile organic compounds in 12 samples. [file Table_3.xlsx]

## Sheet: Sheet1
Index	RT	Compound	CAS	KEGG_ID	category	KL1-1	KL1-2	KL1-3	KL2-1	KL2-2	KL2-3	KL3-1	KL3-2	KL3-3	KL4-1	KL4-2	KL4-3
MW0001	2.09	5-Methyloxazolidine	58328-22-6	-	Others	2.31159e+07	3.05099e+07	1.24826e+07	2.37182e+07	2.35008e+07	1.96628e+07	2.49541e+07	2.5743e+07	1.32884e+07	1.45955e+07	2.2853e+07	2.25918e+07
MW0002	2.107	Diazene, bis(1,1-dimethylethyl)-	927-83-3	-	Others	3.26905e+07	5.0114e+07	1.6413e+07	3.54791e+07	3.83826e+07	2.64144e+07	3.58082e+07	3.55671e+07	1.88071e+07	2.41137e+07	3.12885e+07	3.09989e+07
MW0003	2.11	Cyclohexane	110-82-7	C11249	Hydrocarbon	2.57428e+07	3.01486e+07	1.25334e+07	2.44722e+07	2.50717e+07	1.95602e+07	2.38714e+07	2.55307e+07	1.36068e+07	1.65479e+07	2.13706e+07	2.23734e+07
MW0004	2.12	2-Butanone, 3-methyl-	563-80-4	-	Ketones	1.11059e+07	1.38258e+07	8.05404e+06	1.15755e+07	1.08747e+07	9.0391e+06	1.07768e+07	1.18227e+07	5.71624e+06	6.88275e+06	1.03539e+07	1.06512e+07
MW0005	2.14	Acetone	67-64-1	C00207	Ketones	1.68746e+06	2.16685e+06	849014	1.76967e+06	1.67461e+06	1.42033e+06	1.90331e+06	1.97693e+06	974027	1.12541e+06	1.5902e+06	1.50819e+06
MW0006	2.16	1,3-Dioxol-2-one	872-36-6	-	Ketones	1.08862e+07	1.51199e+07	7.05272e+06	1.29218e+07	1.2177e+07	8.61284e+06	1.13563e+07	1.25171e+07	6.27776e+06	7.67992e+06	1.10785e+07	1.20462e+07
MW0007	2.2	Acetaldehyde, ethylhydrazone	20487-02-9	-	Ketones	1.07785e+07	1.4816e+07	9.14681e+06	1.17014e+07	1.23387e+07	8.87948e+06	1.30599e+07	1.36082e+07	6.35114e+06	7.78555e+06	1.03711e+07	1.1267e+07
MW0008	2.5747	Butanenitrile, 2-methyl-	18936-17-9	C21525	Others	78401.2	62242	68878.6	54276.3	42588.8	107063	80204.1	89858.3	119922	67938.9	91912.1	76886.4
MW0009	3.6851	Toluene	108-88-3	C01455	Benzene and its derivatives	118495	147973	101153	86706.4	131821	75192.8	66241.5	87422.8	75202.9	103978	80234.2	119003
MW0010	4.281	Hexanal	66-25-1	-	Aldehyde	3.02641e+06	3.07941e+06	1.82926e+06	2.96245e+06	2.78809e+06	2.74655e+06	1.54813e+06	1.60773e+06	1.73608e+06	2.90805e+06	2.2103e+06	2.65003e+06
MW0011	5.437	2-Hexenal, (E)-	6728-26-3	C08497	Hydrocarbon	3.4278e+06	3.80502e+06	2.13765e+06	411892	395084	359881	388863	436477	535361	369958	271149	223548
MW0012	6.3452	1,4-Butanediamine	110-60-1	C00134	Others	134548	144244	142137	123202	115676	126899	117555	131649	137743	141827	123673	133989
MW0013	8.5807	4-Heptanone, 2,6-dimethyl-	108-83-8	-	Ketones	1.11945e+06	1.50816e+06	1.21292e+06	1.42116e+06	1.40094e+06	1.32415e+06	1.35338e+06	1.33323e+06	1.20421e+06	1.39124e+06	1.50228e+06	1.46634e+06
MW0014	8.581	Benzene, 1,2,4-trimethyl-	95-63-6	C14533	Benzene and its derivatives	1.11945e+06	1.50816e+06	1.21292e+06	1.42116e+06	1.40094e+06	1.32415e+06	1.35338e+06	1.33323e+06	1.20421e+06	1.39124e+06	1.50228e+06	1.46634e+06
MW0015	8.591	2-Propanamine, N-(1-methylethylidene)-	3332-08-9	-	Others	29022.4	41935.4	37524.7	47553.7	43941.7	43629.1	42329.7	46030.1	24345	184223	123875	177071
MW0016	9.0017	2-Heptanone, 4,6-dimethyl-	19549-80-5	-	Ketones	9304.81	11408.8	12197.1	14460.9	14470.6	11919.4	568476	429586	531527	1.30986e+06	927752	1.26438e+06
MW0017	9.0162	Furan, 2-pentyl-	3777-69-3	-	Others	866838	662858	567595	1.43232e+06	1.32174e+06	1.2973e+06	1.12866e+06	1.23336e+06	1.22854e+06	1.62301e+06	1.21145e+06	1.4519e+06
MW0018	9.4881	5-Hepten-2-one, 4,6-dimethyl-	31162-48-8	-	Ketones	11105.4	13757.8	12205.7	11654.9	14666.2	10977.5	13420.4	15019.7	13813.5	18247.9	20745.3	14421.7
MW0019	9.5	cis-2-(2-Pentenyl)furan	70424-13-4	-	Others	147771	119513	114714	102754	89116.5	96526	280374	319103	302205	190788	163644	180591
MW0020	9.5498	Octanal	124-13-0	C01545	Aldehyde	9683.01	10923.5	10504.7	37013.2	33640.7	40078.2	58874.3	60475.2	78692.2	267562	223665	274612
MW0021	9.553	Decane, 5-methyl-	13151-35-4	-	Hydrocarbon	5609.2	4380.76	3478.25	10862.3	11819	12756	19651.9	25129.2	28547.5	91059.2	71178.1	84771.9
MW0022	10.1631	Heptanoic acid, methyl ester	106-73-0	-	Esters	4357.16	4811.53	6853.1	2846.1	3525.61	3456.76	9733.6	15213.8	11386.6	12643.1	7040.3	9889.72
MW0023	10.178	Ethanone, 1-(4-methylphenyl)-	122-00-9	-	Ketones	68430	76958.2	70404.4	74059.3	69064.5	82282	245952	213946	201928	531341	492391	624019
MW0024	10.312	Cyclopentanone, 2-methyl-3-(1-methylethyl)-	54549-81-4	-	Ketones	181028	155696	140200	195219	200863	349094	349572	277348	361022	496589	428474	715656
MW0025	10.3228	1-(Furan-2-yl)-2-methylpentan-1-one	1248070-62-3	-	Ketones	55460.6	55319.8	40427.7	203932	155563	186241	222373	274595	270729	552743	505567	686093
MW0026	11.161	2-Octenal, (E)-	2548-87-0	C21138	Aldehyde	508934	353591	232396	1.26697e+06	1.28361e+06	1.21784e+06	422081	448317	547490	695857	546954	740812
MW0027	11.165	Octane, 5-ethyl-2-methyl-	62016-18-6	-	Hydrocarbon	96869.7	67580.8	29391.8	232146	259819	227392	67423	71729.5	67053.8	90460.7	93186.2	150122
MW0028	11.568	1-Octanol	111-87-5	C00756	Alcohols	1.29842e+06	1.43859e+06	1.25516e+06	1.77557e+06	1.82631e+06	1.86137e+06	1.56636e+06	1.5364e+06	1.68468e+06	2.19723e+06	2.06037e+06	2.15258e+06
MW0029	12.366	Heptanoic acid, ethyl ester	106-30-9	-	Esters	1.64233e+06	2.00464e+06	1.57189e+06	2.38562e+06	2.47842e+06	2.24241e+06	1.37116e+06	1.52366e+06	1.05477e+06	1.48519e+06	1.67654e+06	1.28944e+06
MW0030	12.5476	3-Ethyl-3-methylheptane	17302-01-1	-	Hydrocarbon	98586	55996.1	50163.3	283497	257500	261881	114666	59014.9	107129	328202	296398	337335
MW0031	12.5548	3,6-Nonadien-1-ol, (E,Z)-	56805-23-3	-	Alcohols	44794.2	17389.7	27209.6	75292.5	74764.1	86608.9	159036	115256	162044	557944	464216	549860
MW0032	13	Octanoic acid, methyl ester	111-11-5	-	Esters	25514.1	28291.8	22331.1	32658.4	33931.7	34530.3	37883.6	23199.5	32062.2	23858.7	20044.6	28838.1
MW0033	13.952	2,6-Nonadienal, (E,Z)-	557-48-2	C08499	Aldehyde	362167	248051	260661	594726	612191	896226	6.48337e+06	4.69487e+06	5.1981e+06	8.29711e+06	7.61048e+06	7.75179e+06
MW0034	14.0067	3-Nonen-1-ol, (Z)-	10340-23-5	-	Alcohols	392560	332052	360396	847786	992315	1.75401e+06	3.91991e+06	3.16995e+06	4.99177e+06	6.71946e+06	5.48428e+06	8.76635e+06
MW0035	14.17	Undecane, 3,9-dimethyl-	17301-31-4	-	Hydrocarbon	45405	43443.2	39455.6	51197	63317.9	63586.7	292850	262013	241755	688747	558906	786956
MW0036	14.174	2-Nonenal, (E)-	18829-56-6	-	Aldehyde	133899	96371.6	73102.9	187511	197564	246375	1.00945e+06	775478	789134	2.32403e+06	1.77033e+06	2.31116e+06
MW0037	15.2262	Octanoic acid, ethyl ester	106-32-1	C12292	Esters	2.61542e+06	3.29231e+06	2.52446e+06	4.08017e+06	4.33483e+06	4.15668e+06	2.58199e+06	2.87207e+06	2.22405e+06	3.08121e+06	3.13591e+06	3.05502e+06
MW0038	15.3714	Dodecane	112-40-3	C08374	Hydrocarbon	79836.7	107096	82244.5	117799	104495	81197.5	102180	103282	71016	97105.4	119737	93223.5
MW0039	15.495	Undecane, 4,4-dimethyl-	17312-68-4	-	Hydrocarbon	19495.5	19835.6	13098.6	45897.3	49325.1	46799.8	28714	27331	24304.2	24066.7	14923.7	12510.1
MW0040	15.506	Undecane, 2,5-dimethyl-	17301-22-3	-	Hydrocarbon	129211	95664	69383.6	303773	303629	335359	166206	165916	169242	135687	93264.4	119872
MW0041	15.723	Benzaldehyde, 2,4-dimethyl-	15764-16-6	-	Aldehyde	459329	550405	398475	727556	591770	555043	498426	395301	396003	382902	412685	426674
MW0042	15.8505	Dodecane, 4-methyl-	6117-97-1	-	Hydrocarbon	42718.7	54331.6	48551.9	62435.2	53481.5	50689.2	48268.1	45076.2	45447	46060.1	27165.4	23033
MW0043	16.4095	4-Oxononanal	1000314-10-4	-	Aldehyde	42266.6	27773.2	28097.6	59365	57987.8	49941.2	52434.8	48674.1	42916.4	50089.3	46072.5	40565.5
MW0044	16.6818	Benzene, 1,3-bis(1,1-dimethylethyl)-	1014-60-4	-	Benzene and its derivatives	1433.27	3040.37	2948.97	2735.98	1817.91	3567.77	1271.08	2692.37	772.004	1948.85	3484.5	1418.5
MW0045	16.8088	Acetic acid, 2-phenylethyl ester	103-45-7	C12303	Esters	1.13505e+07	1.32132e+07	1.00713e+07	1.4806e+07	1.5675e+07	1.46645e+07	1.22915e+07	1.27129e+07	1.13249e+07	1.22469e+07	1.31042e+07	1.24177e+07
MW0046	16.8342	Azacyclohexan-3-one, 1,5,6-trimethyl-	339590-59-9	-	Ketones	19773.3	54184.2	32386.1	32929.1	38301.8	33740.4	43977.5	32329.9	22900.6	30191.8	46002	49187.7
MW0047	17.0774	2,4-Dimethyldodecane	6117-99-3	-	Hydrocarbon	44629.7	77748.6	52269.4	85076	68799.1	49727.5	57607.2	72748.5	40494.1	83560.4	92799.4	104648
MW0048	17.8397	Decane, 5-ethyl-5-methyl-	17312-74-2	-	Hydrocarbon	20914.4	29546.8	14547.9	25416.5	33057.8	12896.9	14680.7	19463.1	19978	19707.2	27594.4	29825.1
MW0049	18.2934	1-Nonene, 4,6,8-trimethyl-	54410-98-9	-	Hydrocarbon	37362.2	56507.3	36021.8	54618	47986.2	43476	62888.8	53008.6	63819	57323.4	67146	70304.1
MW0050	19.2372	2,4,4-Trimethyl-3-(3-methylbutyl)cyclohex-2-enone	88725-82-0	-	Ketones	18698	20548.2	16032.1	31022.7	34229	33792.2	29807.5	24900.3	39017.6	52544.2	36432.5	42521.8
MW0051	19.3715	Dodecane, 4,6-dimethyl-	61141-72-8	-	Hydrocarbon	16912.8	16301.8	16822.9	23037.5	18461.9	19365.4	21621.2	19299.2	16530.5	16638	21077.1	25500.7
MW0052	19.68	Tridecane, 2-methyl-	1560-96-9	-	Hydrocarbon	1804.8	4507.1	4022.95	4511.57	4183.49	3070.04	5766.86	3769.62	4989.29	2950.71	11117.1	5918.57
MW0053	20.7799	Tetradecane	629-59-4	-	Hydrocarbon	162698	250481	200071	224987	229492	176192	301947	253665	174407	206514	1.41839e+06	222257
MW0054	20.784	Pentadecane, 2,6,10-trimethyl-	3892-00-0	-	Hydrocarbon	103152	184593	132324	162363	146953	117365	200908	169859	118995	173191	978227	178623
MW0055	21.923	5,9-Undecadien-2-one, 6,10-dimethyl-, (E)-	3796-70-1	-	Ketones	33314.7	23908.5	32922.9	51260.1	47283.4	66152.2	1.63122e+06	2.048e+06	2.10917e+06	8.54229e+06	7.56214e+06	8.64766e+06
MW0056	22.2501	2,5-Cyclohexadiene-1,4-dione, 2,6-bis(1,1-dimethylethyl)-	719-22-2	-	Ketones	50516.3	89498.8	60251.6	65911.4	97813.6	73746.8	64216.9	55817.2	50347.7	110650	101723	104409
MW0057	22.2864	Undecane, 4,8-dimethyl-	17301-33-6	-	Hydrocarbon	71859.9	154434	82128.6	139293	113518	82667.4	149106	168708	104297	178375	575374	176795
MW0058	22.689	3-Buten-2-one, 4-(2,6,6-trimethyl-1-cyclohexen-1-yl)-	14901-07-6	C12287	Ketones	50498.4	79731	75145	60487.4	67199.7	61288.9	323243	354016	387402	4.27714e+06	3.24571e+06	4.93257e+06
MW0059	22.7583	Heptadecane	629-78-7	C01816	Hydrocarbon	42389.7	131579	101988	141476	130987	90682.2	124310	132664	90571.3	137117	162595	153551
MW0060	23.274	Pentadecane	629-62-9	C08388	Hydrocarbon	1.61291e+06	3.50937e+06	2.27485e+06	3.16451e+06	2.80209e+06	2.02762e+06	3.56934e+06	3.20634e+06	2.10589e+06	3.24836e+06	5.27422e+06	3.09548e+06
MW0061	23.2847	2-Butyl-5-propylthiazole	52414-86-5	-	Others	90898.2	201465	116816	170322	166076	122180	190201	195826	125528	195368	329094	166830
MW0062	23.3537	2,4-Di-tert-butylphenol	96-76-4	-	Benzene and its derivatives	348258	1.01467e+06	1.37503e+06	177804	103874	144410	766919	1.41934e+06	654468	1.39974e+06	1.03653e+06	2.07523e+06
MW0063	23.782	5,5-Diethyltridecane	1000360-41-3	-	Hydrocarbon	21542.3	38468	14232.7	31385.1	33923.4	26263.7	37470.3	18374.7	43593.8	22572.8	44924.4	29965.8
MW0064	23.9091	Octanamide, N-(2-hydroxyethyl)-	7112-02-9	-	Others	21708.2	68761.2	45524.5	59128.3	51035.8	38897.9	43229.7	73535.3	33530.7	113685	125255	99734.5
MW0065	23.92	Hexadecane, 2,6,11,15-tetramethyl-	504-44-9	-	Hydrocarbon	32569.7	57334.1	36221.5	51543	58992.6	50551.5	72166	58135.9	49177.8	94013.4	138939	87091.2
MW0066	24.0615	Hexadecane, 7,9-dimethyl-	21164-95-4	-	Hydrocarbon	73972.7	280750	184456	259661	244618	156624	260152	256746	219597	262098	420150	350187
MW0067	25.1941	3,5-di-tert-Butyl-4-hydroxybenzaldehyde	1620-98-0	-	Benzene and its derivatives	5238.61	11002.2	6609.42	20015.8	10741.5	16805.7	19754.5	15209	14973.5	14631.9	26555.8	24085.7
MW0068	25.644	Hexadecane	544-76-3	-	Hydrocarbon	167279	385508	250265	328518	309832	199901	442546	382100	216867	341911	1.10019e+06	350041
MW0069	25.8221	Uracil, 3-methyl-1-(tetrahydrofuran-2-yl)-	1000151-99-4	-	Others	40461.3	79648	75638.2	86523.7	87513.1	41001.2	122262	112319	54720.8	342898	1.10178e+06	350744
MW0070	27.2306	N-(2-Methyl-2H-tetrazol-5-yl)-acetamide	6154-06-9	-	Others	31419.6	98495.2	79495.3	101811	57433	34692.1	96324.5	94982.9	55639.4	48351	102217	78851.7
MW0071	28.4865	Eicosane	112-95-8	-	Hydrocarbon	17354.2	65346.4	54329.2	74617.9	68973.5	51574.8	64493.6	76659.2	58166.9	77440.7	137978	80213.4
MW0072	31.597	Heptadecane, 2-methyl-	1560-89-0	-	Hydrocarbon	9077.35	23756.8	20757.7	33778.3	39601.5	23732.9	18564.1	37567.9	50185	27631.8	30231.8	33830
MW0073	32.2104	Hexadecane, 2,6,10,14-tetramethyl-	638-36-8	-	Hydrocarbon	85598.7	180596	123746	221212	161063	123414	88867.6	135009	171754	203194	265254	331493
MW0074	32.2104	Fumaric acid, butyl tetrahydrofurfuryl ester	1000330-57-9	-	Others	84218.9	154081	127420	221212	161063	123414	88867.6	139693	170320	196031	236970	332481
