# Supplementary material for: Metabolome and Transcriptome Integration Reveals Insights Into Flavor Formation of ‘Crimson’ Watermelon Flesh During Fruit Development
Source: Front Plant Sci. 2021 May 12;12:629361. doi: 10.3389/fpls.2021.629361 (PMC8153042; doi:10.3389/fpls.2021.629361)
Supplement: Supplementary Table 4 — Differential expression of volatile organic compounds at four development stages. [file Table_4.xlsx]

## Sheet: KL1 VS KL2 
Differential metabolite information of volatile compounds between KL1 and KL2
Index	VIP	p_value	Fold_Change	Log2FC	Type
MW0011	1.51603	0.0323286	0.124525	-3.00549	down
MW0020	1.53737	0.00373703	3.55924	1.83157	up
MW0021	1.47213	0.000950035	2.63118	1.39571	up
MW0025	1.51098	0.00619132	3.60917	1.85167	up
MW0026	1.443	0.00558762	3.44173	1.78313	up
MW0027	1.36692	0.00413253	3.71104	1.89183	up
MW0030	1.46622	0.00132754	3.92135	1.97135	up
MW0031	1.34831	0.0130328	2.64746	1.40461	up
MW0033	1.43176	0.039281	2.41497	1.272	up
MW0036	1.36899	0.0125759	2.08143	1.05757	up
MW0039	1.48215	0.00149708	2.70881	1.43766	up
MW0040	1.4683	0.00113166	3.20386	1.67981	up

## Sheet: KL2 VS KL3
Differential metabolite information of volatile compounds between KL2 and KL3
Index	VIP	p_value	Fold_Change	Log2FC	Type
MW0016	1.48356	0.00691317	37.4432	5.22663	up
MW0019	1.48067	0.00119372	3.12653	1.64456	up
MW0021	1.40588	0.0348281	2.06925	1.04911	up
MW0022	1.44462	0.0302729	3.69681	1.88628	up
MW0023	1.47506	0.00493579	2.93615	1.55393	up
MW0026	1.46932	0.000361986	0.376255	-1.41022	down
MW0027	1.48451	0.00293727	0.286653	-1.80262	down
MW0030	1.38037	0.00364268	0.349754	-1.51559	down
MW0033	1.47087	0.0103524	7.7866	2.96099	up
MW0034	1.37624	0.0173359	3.36151	1.74911	up
MW0035	1.47467	0.00312246	4.47283	2.16119	up
MW0036	1.46803	0.0101708	4.07642	2.0273	up
MW0055	1.48283	0.00629534	35.146	5.13529	up
MW0058	1.48023	0.00363568	5.63384	2.49412	up

## Sheet: KL3 VS KL4
Differential metabolite information of volatile compounds between KL3 and KL4
Index	VIP	p_value	Fold_Change	Log2FC	Type
MW0015	1.35587	0.0145904	4.30478	2.10594	up
MW0016	1.35023	0.0224551	2.2895	1.19503	up
MW0020	1.41215	0.00287589	3.86706	1.95124	up
MW0021	1.3998	0.00401238	3.36852	1.75212	up
MW0023	1.40347	0.00826162	2.48971	1.31598	up
MW0025	1.39654	0.0190547	2.27225	1.18412	up
MW0030	1.34485	0.000749463	3.42557	1.77634	up
MW0031	1.39725	0.0016038	3.60277	1.84911	up
MW0035	1.39154	0.0204384	2.55406	1.35279	up
MW0036	1.37232	0.0106084	2.48849	1.31527	up
MW0055	1.41996	0.000781958	4.27616	2.09631	up
MW0058	1.42319	0.0162037	11.699	3.54831	up
MW0064	1.23746	0.017119	2.25339	1.1721	up
MW0073	1.23233	0.0464348	2.02194	1.01574	up
