# Supplementary material for: Metabolome and Transcriptome Integration Reveals Insights Into Flavor Formation of ‘Crimson’ Watermelon Flesh During Fruit Development
Source: Front Plant Sci. 2021 May 12;12:629361. doi: 10.3389/fpls.2021.629361 (PMC8153042; doi:10.3389/fpls.2021.629361)
Supplement: Supplementary Table 5 — The FPKM value of the gene was found in 12 samples. [file Table_5.xlsx]

## Sheet: Sheet1
ID	KL1-1	KL1-2	KL1-3	KL2-1	KL2-2	KL2-3	KL3-1	KL3-2	KL3-3	KL4-1	KL4-2	KL4-3	chr	start	end	strand	DEGs K-means Group	TFs annotation
Cla97C00G000010	18.39	23.5	19.38	23.85	22.08	21.87	11.01	8.96	12.98	6.48	7.49	6.89	Cla97Scf002	38220	39863	-	1	GRAS
Cla97C00G000020	26.81	28	25.23	25.93	24.47	22.56	33.91	37.86	33.4	51.02	43.8	40.89	Cla97Scf002	97482	101120	-	5
Cla97C00G000030	8.42	7.48	9.42	5.69	5.74	3.37	0.92	1.01	1.91	1.85	1.96	1.58	Cla97Scf002	104919	108208	-	2	C2H2
Cla97C00G000040	30.55	32.1	29.91	25.24	22.86	21.38	26.02	26.23	28.62	22.66	23.41	26.68	Cla97Scf002	134248	148754	+
Cla97C00G000050	11.76	10.73	11.07	10.02	9.45	9.26	11.07	10.2	12.14	9.25	8.4	7.74	Cla97Scf002	155189	156421	+
Cla97C00G000060	10.57	10.87	13.28	7.72	6.62	7.8	4.5	4.31	5.8	2.18	1.46	0.9	Cla97Scf002	157479	158129	-	1
Cla97C00G000070	21.93	19.51	13.64	10.3	10.15	4.15	2.04	1.56	1.18	1.08	0.63	0.45	Cla97Scf002	161201	163317	-	2
Cla97C00G000080	0.9	0	0	0	0.82	0	0	0	0.13	0	0	0	Cla97Scf002	163381	163647	-
Cla97C00G000090	37.92	38.8	35.9	43.13	42.16	23.25	17.86	13.29	17.84	22.64	11.46	24.12	Cla97Scf002	174449	175381	-	1	OFP
Cla97C00G000100	84.4	92.57	81.95	81.15	78.48	74.49	86.35	96.61	106.72	96.7	82.78	88.05	Cla97Scf005	72826	84700	+
Cla97C00G000110	48.2	57.36	52.03	35.05	34.26	33.46	24.8	28.11	25.37	21.43	24.51	29.22	Cla97Scf006	30740	32029	-
Cla97C00G000120	19.78	16.08	16.8	10.94	11.21	10.47	9.05	7.9	6.47	1.92	1.87	0.7	Cla97Scf006	67939	70002	+	1
Cla97C00G000130	90.84	99.22	142.91	120.96	114.67	161.52	76.32	75.82	75.38	123.18	109.32	197.78	Cla97Scf007	1731	5982	-	5
Cla97C00G000140	1.03	0.93	0.92	4.1	4.38	4.16	5.61	4.33	5.94	1.41	0.76	1.03	Cla97Scf007	20019	24255	-	6
Cla97C00G000150	140.8	118.8	167.86	151.11	158.97	219.82	392.06	381.97	356.65	333.66	374.25	357.93	Cla97Scf007	31457	38602	-	4
Cla97C00G000160	9.99	6.18	5.68	5.6	8.47	7.27	4.17	6.51	5.98	2.74	5.02	0.77	Cla97Scf007	46576	46947	+
Cla97C00G000170	10.39	10.77	9.66	8.64	6.68	3.53	0.91	0.71	1.53	0.83	0.87	0.72	Cla97Scf007	51606	59060	+	1
Cla97C00G000180	0	0	0	0	0.26	0	0	0.28	0.32	0.3	1.42	0.54	Cla97Scf007	66157	66410	+	5
Cla97C00G000190	20.54	22.13	23.15	31.01	30.77	31.08	43.67	50.42	43.95	69.57	71.39	67.78	Cla97Scf007	71912	74976	+	5
Cla97C00G000230	0	0	0.13	0	0.07	0	0	0	0	0	0	0	Cla97Scf016	10097	13427	-
Cla97C00G000240	0	0.28	0.07	0	0	0	0	0	0	0.09	0	0	Cla97Scf016	13510	13785	-
Cla97C00G000250	0.03	0	0.06	0	0.03	0	0	0	0	0	0.07	0	Cla97Scf016	13815	14432	-
Cla97C00G000260	0	0.27	0.09	0.1	0.09	0	0	0	0	0	0	0	Cla97Scf016	41227	41691	-
Cla97C00G000270	0.08	0	0.3	0.69	0	0	0	0	0	0	0	0	Cla97Scf018	4817	5401	+
Cla97C00G000280	0.82	0.57	0.65	0.23	0.22	0.09	0.06	0.03	0.02	0	0.03	0.02	Cla97Scf018	9077	20484	+	2
Cla97C00G000290	247.37	125.12	124.1	115.35	108.34	309.58	110.75	145.18	154.49	121.05	161.24	135.43	Cla97Scf020	3249	3898	-
Cla97C00G000300	30.39	35.41	30.53	37.9	32.5	30.62	29.31	30.33	35.18	30.72	36	32.53	Cla97Scf020	4029	10506	+
Cla97C00G000310	5.83	5.39	5.42	6.62	5.31	7.31	9.69	8.49	10.21	5.61	7.87	3.97	Cla97Scf020	15014	18356	+
Cla97C00G000350	3.94	1.69	2.93	6.32	6.17	1.12	1.57	1.89	3.27	0.82	2.35	0.08	Cla97Scf024	18847	20228	+
Cla97C00G000360	7.76	6.63	4.48	2.37	3.39	2.68	1	0.81	0.72	1.66	2.79	4.08	Cla97Scf024	21270	23553	-	2
Cla97C00G000370	2.31	3.68	2.89	16.06	9.85	2.84	3.14	3.12	2.43	2.27	3.79	1.85	Cla97Scf029	11055	18744	+	3
Cla97C00G000380	0.03	0.05	0.04	0.02	0.01	0.06	0	0.18	0.02	0.06	0.06	0.06	Cla97Scf031	6535	8499	-
Cla97C00G000400	0.05	0	0	0.11	0.1	0.17	0	0.05	0	0.23	0.21	0.14	Cla97Scf031	10110	10529	-
Cla97C00G000420	0	0.12	0	0.11	0.2	0	0.44	0	0	0	0	0	Cla97Scf032	18069	18278	+
Cla97C00G000440	10.94	14.34	10.05	15.26	16.86	12.41	16.37	19.18	15.04	11.06	8.73	5.08	Cla97Scf036	6699	10610	+
Cla97C00G000450	0.1	0.13	0.2	0.12	0.1	0.23	0	0.22	0	0	0	0	Cla97Scf040	442	968	-
Cla97C00G000480	0.06	0	0.09	0	0.2	0.07	0.11	0.07	0.08	0.23	0.04	0	Cla97Scf047	4146	4866	+
Cla97C00G000490	0.15	0	0.1	0	0.05	0.12	0.12	0	0.26	0.24	0.11	0.44	Cla97Scf047	5329	7971	+
Cla97C00G000550	0.41	0.44	0.36	0.18	0.21	0.26	0.07	0.04	0.13	0.02	0.16	0	Cla97Scf082	565	1933	+	2
Cla97C01G000010	171.33	177.97	167.05	192.82	200.15	205.37	276.63	254.62	262.84	332.97	315.59	367.45	Cla97Chr01	2024	5796	+	5
Cla97C01G000020	6.79	13.66	6.27	5.4	5.7	4.58	13.41	5.87	18.53	14.17	15.15	30.08	Cla97Chr01	8500	8817	-	5
Cla97C01G000030	9.71	10.3	10.61	8.72	6.35	5.75	4.31	4.11	5.5	3.12	3.39	2.77	Cla97Chr01	12788	23469	-	1
Cla97C01G000040	39.19	34.93	42.5	54.27	53.73	56.83	64.32	73.87	69.96	83.32	68.22	53.22	Cla97Chr01	25471	33326	-	4
Cla97C01G000050	16.78	15.71	15.29	19.51	20.17	17.45	18.69	17.51	20.85	14.74	19.11	17.87	Cla97Chr01	36786	37812	+
Cla97C01G000060	12.76	14.18	12.63	13.09	13.66	13.34	3.32	4.23	7.04	0.61	1.27	0.72	Cla97Chr01	41094	41729	-	1
Cla97C01G000070	8.1	6.99	6.04	34.89	35	42.04	18.83	17.77	27.18	28.81	24.23	19.91	Cla97Chr01	46070	50585	-	3	Pseudo ARR-B
Cla97C01G000090	113.29	144.59	115.82	119.08	115.73	96.11	100.83	91.56	94.56	119.14	119.47	155.31	Cla97Chr01	58798	63667	-
Cla97C01G000100	0.32	0.2	0.28	0.59	0.81	0.78	0.14	0	0	3.34	14.43	2.67	Cla97Chr01	68973	69479	+	5
Cla97C01G000110	0.27	0.45	0.12	0.43	0.42	0.57	1.19	0.58	1.55	80.71	195.9	42.09	Cla97Chr01	69753	70532	-	5
Cla97C01G000120	172.15	250.82	203.27	310.28	351.41	315.58	428.34	360.93	335.02	305.74	288.5	259.47	Cla97Chr01	71759	78458	-
Cla97C01G000130	69.35	59.44	66.6	62.88	59.27	54.33	66.84	73.05	71.16	91.83	83.86	87.57	Cla97Chr01	83372	93251	-
Cla97C01G000140	3.43	4.16	3.63	3.04	2.35	1.72	0.75	0.92	0.74	0.39	0.11	0.21	Cla97Chr01	98078	101141	+	1
Cla97C01G000150	33.07	23.87	23.94	9.7	8.05	27.98	4.1	7.22	4.27	5.58	3.89	3.08	Cla97Chr01	102252	102494	+	2
Cla97C01G000160	20.96	16.3	24.48	7.95	12.06	24.44	4.19	4.76	3.97	4.73	1.5	1.65	Cla97Chr01	102525	102734	+	1
Cla97C01G000170	412.95	386.99	353.63	230.5	262.29	230.98	479.58	438.64	388.65	170.57	128.58	142.22	Cla97Chr01	108414	110098	+	6
Cla97C01G000180	4.64	4.28	4.54	4.84	4.05	3.79	1.52	1.35	1.71	1.72	0.73	0.73	Cla97Chr01	110480	112443	-	1
Cla97C01G000190	0.5	0	1.09	0.11	0.51	0.35	0.12	0	0	0	0.22	0.57	Cla97Chr01	113527	114709	+
Cla97C01G000200	58.86	50.26	57.44	56.4	71.95	73.03	159.25	192.38	137.88	70.36	63.75	38.21	Cla97Chr01	116403	118967	+	6
Cla97C01G000210	74.47	61.79	85.11	49.13	55.16	64.17	80.99	91.51	78.23	90.56	95.87	78.91	Cla97Chr01	119095	121741	+
Cla97C01G000220	128.42	119.97	139.24	76.1	76.43	81.71	88.62	90.77	88.87	132.03	133.4	121.86	Cla97Chr01	121848	126538	+
Cla97C01G000230	171.22	170.26	142.93	159.36	146.65	131.31	146.52	149.63	150.06	115.32	98.13	100.25	Cla97Chr01	127940	129517	-
Cla97C01G000240	30.39	32.5	30.97	37.37	34.83	34.41	50.67	62.15	58.58	94.03	83.27	71.79	Cla97Chr01	133133	135688	+	5
Cla97C01G000250	2.83	4.33	3.37	3.87	3.81	3.06	1.78	2	4.28	2.18	1.31	1.6	Cla97Chr01	136863	137546	+
Cla97C01G000260	2	2.13	2.2	2.47	2.03	2.56	1.42	1.18	3.04	1.33	1.61	2.63	Cla97Chr01	137724	139160	+
Cla97C01G000270	141.4	129.7	140.5	90.69	88.25	105.89	58.1	70.42	57.31	67.95	48.07	17.12	Cla97Chr01	145320	149060	+	1
Cla97C01G000280	3.74	5.84	4.31	2.12	2.67	3.85	0.29	0.55	0.62	0.45	0.28	0.18	Cla97Chr01	150229	150942	+	1
Cla97C01G000290	305.61	364.92	301.38	203.91	205.23	169.71	124.78	130.08	133.31	122.93	119.74	111.85	Cla97Chr01	153308	153931	+	2
Cla97C01G000300	32.38	30.46	32.6	31.48	24.98	23.15	28.2	27.76	32.09	13.71	19.74	15.71	Cla97Chr01	157203	159503	+
Cla97C01G000310	30.13	41.94	35.98	34.74	37.3	21.28	22.55	16.95	30.06	8.71	10.47	7.25	Cla97Chr01	164296	165564	-	1	C2C2-Dof
Cla97C01G000320	0.12	0.79	0.43	0.64	1.04	0.85	0.09	0.13	0.44	0.75	1.09	1.12	Cla97Chr01	178616	180816	+	5	PHD
Cla97C01G000330	0.55	0.54	0.67	0.29	0.35	0.19	0.19	0	0	0.05	0.47	0	Cla97Chr01	181243	183478	+
Cla97C01G000340	27.58	21.81	29.81	8.98	8.8	4.34	1.26	2.43	3.38	0.4	0.73	0.7	Cla97Chr01	195624	199693	+	2
Cla97C01G000350	33.38	25.06	34.45	41.85	44.58	48.31	66.95	72.87	63.23	51.89	42.41	44.88	Cla97Chr01	213861	216580	+	6
Cla97C01G000360	2.09	1.44	1.62	1.49	1.58	1.72	2.45	2.15	1.65	2.4	2.23	2.99	Cla97Chr01	217264	218591	-
Cla97C01G000370	54.77	44.95	51.83	50.23	53.83	64.61	68.14	77.51	70.51	104.55	99.22	85.86	Cla97Chr01	218728	227169	+	5
Cla97C01G000380	0.43	0.75	1.35	1.16	1.13	0.98	0.59	0.94	0.32	0.51	0.48	0.24	Cla97Chr01	230389	231138	+
Cla97C01G000390	81	73.32	84.89	78.97	68.5	66.95	55.35	61.42	58.11	54.37	45.31	41.68	Cla97Chr01	231309	234091	+
Cla97C01G000400	0.35	0.87	0.34	0.2	0	0.3	0	0	0	0	0	0	Cla97Chr01	236312	236797	-
Cla97C01G000410	7.19	7.5	6.1	6.44	5.12	3.89	6.7	7.34	5.79	7.46	6.59	6.28	Cla97Chr01	248659	253441	+
Cla97C01G000420	22.45	26.25	27.07	25.98	24.96	25.6	23.77	24.77	24.93	22.12	20.37	21.85	Cla97Chr01	257506	259634	+
Cla97C01G000430	160.21	176.18	163.63	48.27	68.64	53.45	43.62	33.73	45.06	23.3	24.71	25.29	Cla97Chr01	260804	264853	+	2
Cla97C01G000440	4.06	2.1	3.36	0.39	1.14	0.58	0.18	0.09	0	0	0	0	Cla97Chr01	267282	268839	-	2
Cla97C01G000450	0.15	0.1	0.54	0	0	0.22	0	0	0	0	0	0	Cla97Chr01	272208	274012	-	2
Cla97C01G000460	96.7	86.55	93.74	87.18	83.47	82.44	71.37	68.7	67.09	75.09	69.52	78.9	Cla97Chr01	277465	281578	+
Cla97C01G000470	50.82	63.17	76.86	119.79	133.33	166.76	143.34	144.55	139.79	121.07	100.63	92.2	Cla97Chr01	286480	289835	+	6
Cla97C01G000480	25.99	58.14	53.16	55.43	54.39	78.65	107.29	80.43	105.6	24.46	8.55	6.78	Cla97Chr01	294519	299975	-	6
Cla97C01G000490	49.78	58.73	54.57	87.79	80.85	80.94	152.57	171.71	161.76	411.03	309.04	306.67	Cla97Chr01	314295	318296	+	5
Cla97C01G000500	307.4	232.61	242.19	83.51	102.07	101.2	73.55	60.51	60.56	19.4	16.18	21.25	Cla97Chr01	330563	333049	+	2	Others
Cla97C01G000510	50.89	42.87	45.71	38.78	33.42	30.32	37.02	37.77	41.95	52.96	55.21	65.89	Cla97Chr01	337277	345360	-
Cla97C01G000520	63.21	71	65.19	66.23	77.3	77.91	57.61	60.22	56.72	49.06	35.49	43.85	Cla97Chr01	351073	354172	-
Cla97C01G000530	38.7	38.02	39.62	61.35	62.39	57.12	128.73	135.71	134.59	173.9	157.15	170.58	Cla97Chr01	355843	356178	+	4
Cla97C01G000540	1.97	2.61	2.32	4.08	3.86	3.66	3.86	5.12	5.37	6.84	11.44	8.37	Cla97Chr01	363565	367582	+	5
Cla97C01G000550	85.36	69.09	87.93	26.69	23.9	24.94	6.7	7.58	9.58	4.89	4.23	2.4	Cla97Chr01	369561	375649	-	2
Cla97C01G000560	7.35	6.8	8.32	7.4	7.65	7.86	6.83	6.83	6.44	5.78	5.67	6.23	Cla97Chr01	389762	392083	+
Cla97C01G000570	26.75	33.2	32.33	52.64	55.3	55.29	30.43	27.13	36.73	15.9	23.74	16.96	Cla97Chr01	398587	400340	+	3
Cla97C01G000580	20.39	20.2	18.12	39.55	30.01	31.16	17.11	16.08	22.88	8.77	13.83	12.9	Cla97Chr01	400382	401320	+	3
Cla97C01G000590	13.83	10.81	12.57	15.24	13.65	14.38	26.43	26.54	27.34	28.86	26.17	28.09	Cla97Chr01	402126	410491	-	4
Cla97C01G000600	60.26	54.81	57.87	67.33	60.48	58.84	62.52	65.48	62.86	72.91	73.34	64.11	Cla97Chr01	413497	417938	-
Cla97C01G000610	4.28	4.85	4.61	8.91	10.72	11.03	36.99	40.15	34.29	22.02	21.58	19.66	Cla97Chr01	422253	424694	-	4
Cla97C01G000620	9.95	9.5	8.86	6.63	11.64	10.5	13.1	14.49	11.85	11.12	10.12	10.58	Cla97Chr01	427295	428579	+
Cla97C01G000630	7.48	7.08	6.2	4.67	4.4	4.56	5.32	6.74	5.66	4.9	4.36	4.62	Cla97Chr01	428616	430817	+
Cla97C01G000640	4.46	5.87	12.19	125.82	195.71	281.54	166.2	116.54	98.62	492.7	335.48	428.31	Cla97Chr01	436923	440033	-	5
Cla97C01G000650	21.49	24.83	28.73	31.33	15.96	24.05	4.28	2.32	4.06	4.77	7.87	7.87	Cla97Chr01	448759	449294	+	1	MYB-related
Cla97C01G000660	11.23	12.91	11.8	11.07	10.85	8.46	10.99	10.84	9.64	15.91	15.77	13.86	Cla97Chr01	450668	455712	-
Cla97C01G000670	1.91	1.35	1.39	5.83	5.33	8.1	0.45	0.6	0.03	0	0.14	0	Cla97Chr01	466167	466982	-	3	AP2/ERF-ERF
Cla97C01G000680	1032.84	1073.32	908.24	978.27	995.31	869.39	903.89	901.7	887.17	769.49	809.24	798.97	Cla97Chr01	475898	478236	-
Cla97C01G000700	47.83	50.83	41.94	51.66	54.55	41.27	52.17	56.08	47.56	65.13	58.78	55.04	Cla97Chr01	482519	484502	+
Cla97C01G000710	5.09	6.19	5.8	4.75	5.17	3.84	3.69	3.98	2.93	2.87	2.78	1.64	Cla97Chr01	485658	488066	-	1
Cla97C01G000720	11.67	10.71	15.67	15.37	11.15	11.92	16.24	17.48	15.15	15.08	20.29	20.04	Cla97Chr01	494699	495340	+
Cla97C01G000730	24.23	25.61	24.13	18.76	19.06	16.62	21.43	28.01	24.11	25.07	32	26.64	Cla97Chr01	496448	499888	+
Cla97C01G000740	31.62	31.49	32.77	41.72	45.95	52.1	43.65	51.62	45.71	48.99	57.28	44.44	Cla97Chr01	501390	503777	+
Cla97C01G000750	36.49	38.55	36.22	53.09	55.06	53.54	78.29	78.84	65.24	66.52	73.62	61.78	Cla97Chr01	505540	509709	-	4
Cla97C01G000760	114.25	83.7	100.51	71.45	68.37	71.29	113.05	95.81	106.38	109.97	103.79	137.88	Cla97Chr01	510638	511719	+
Cla97C01G000770	111.01	103.52	92.87	81.1	73.27	69.04	104.9	94.45	98.6	102.11	112.98	135.28	Cla97Chr01	512212	518739	+
Cla97C01G000780	2.78	1.86	42.64	3.23	1.03	25.15	1.4	5.79	22.73	1.57	0.67	0.2	Cla97Chr01	525449	526327	+	1
Cla97C01G000790	0	0.12	0.3	0.05	0	0.37	0.05	0.3	0.29	0.39	2.26	0.39	Cla97Chr01	528158	529033	-	5
Cla97C01G000810	3.17	2.99	2.91	1.38	1.7	1.24	0.73	0.84	0.87	0.5	0.84	0.46	Cla97Chr01	540219	548008	+	2
Cla97C01G000820	7.25	9.37	8.49	10.3	9.11	11.48	23.78	32.76	24.21	16.91	16.85	6.88	Cla97Chr01	551790	552329	-	6
Cla97C01G000830	1.21	1.1	1.53	0.94	0.54	1.13	0.95	0.92	1.18	0.82	0.76	0.54	Cla97Chr01	561853	562386	-
Cla97C01G000840	1.2	1.43	1.85	2.25	3.47	2.64	2.68	2.53	1.95	3.19	3.99	3.08	Cla97Chr01	568747	571519	-	5
Cla97C01G000860	30.74	27.73	24.79	29.88	27.38	27.6	33.02	33.96	30.7	29.12	21.81	20.14	Cla97Chr01	585814	588572	+
Cla97C01G000870	0	0	0	0	0.03	0	0	0	0	0	0	0	Cla97Chr01	592450	593918	+
Cla97C01G000880	0.09	0.03	0.07	0.12	0.08	0.15	0.1	0.63	0.62	0.23	3.14	0.21	Cla97Chr01	603738	606619	-	5
Cla97C01G000890	15.54	17.22	18.12	15.65	18.12	10.28	10.43	11.87	9.3	7.5	5.81	2.14	Cla97Chr01	633205	639579	+	1
Cla97C01G000900	9.42	9.99	10.18	10.68	9.76	8.97	12.29	11.72	10.79	10.91	10.01	7.77	Cla97Chr01	641163	641837	-
Cla97C01G000910	13.72	14.04	14.25	14.38	15.01	12.92	16.39	18.82	17.33	17.01	14.6	16.76	Cla97Chr01	644788	648152	+
Cla97C01G000920	10.58	10.47	10.53	8.78	6.56	3.76	0.52	0.4	1.11	1.58	1.06	0.71	Cla97Chr01	659272	660966	+	1
Cla97C01G000930	40.39	36.57	40.67	44.14	46.88	37.09	38.04	42.26	34.71	44.13	51.52	35.99	Cla97Chr01	663414	665907	-
Cla97C01G000940	131.1	125.51	134.68	126.75	132.54	104.07	128.02	138.69	124.77	126.75	108.7	85.26	Cla97Chr01	669172	670704	+
Cla97C01G000950	141.01	133.07	132.84	128.83	132.75	116.92	78.93	81.33	79.25	122.16	113.35	106.1	Cla97Chr01	673934	675417	+
Cla97C01G000960	0	0	0.04	0	0	0	0	0	0	0	0	0	Cla97Chr01	684228	685818	-
Cla97C01G000970	9.65	7.89	8.84	9.04	10.06	10.53	13.53	13.91	13.81	8.96	9.6	8.55	Cla97Chr01	700788	708110	-
Cla97C01G000980	83.64	58.95	82.82	56.3	67.57	224.34	86.25	100.08	196.71	128.51	81.07	94.08	Cla97Chr01	715819	717050	-
Cla97C01G000990	40.24	31.94	33.72	36.03	37.95	44.59	46.38	56.74	54.72	98.45	94.73	93.5	Cla97Chr01	728880	734062	+	5	MYB-related
Cla97C01G001000	3.42	2.15	4.09	2.23	2.21	4.88	0.48	0.45	0.48	0.41	0.91	0.58	Cla97Chr01	735840	738813	-	1
Cla97C01G001010	10.45	9.33	10.51	12.45	9.29	9.76	12.75	14.45	12.52	11.96	9.51	7.84	Cla97Chr01	744752	745729	-
Cla97C01G001020	32.62	40.51	35.81	33.19	34.32	29.4	33.63	25.74	24.97	25.21	26.61	27.21	Cla97Chr01	751079	751623	+
Cla97C01G001030	32.66	18.11	26.73	7.14	7.21	8.06	1.13	1.05	0.7	0.85	0.25	0.5	Cla97Chr01	753476	758188	+	2
Cla97C01G001040	68.04	61.88	61.78	32.28	33.21	46.81	36.74	38.69	44.57	36.66	44.36	71.88	Cla97Chr01	768797	770596	-
Cla97C01G001050	9.52	9.81	9.91	7.93	9.24	8.79	8.54	8.83	7.11	6.67	3.62	3.29	Cla97Chr01	799605	801939	+
Cla97C01G001060	0	0	0	0.04	0	0	0	0	0	0	0	0	Cla97Chr01	803348	809238	+
Cla97C01G001070	0.48	0.28	0.46	0.47	0.3	0.32	0.03	0.18	0.17	0.08	0.52	0.2	Cla97Chr01	810477	814212	+
Cla97C01G001080	15.12	12.88	14.6	12.09	11.75	9.28	10.99	15.89	12.62	21.53	16.27	11.49	Cla97Chr01	818158	826167	-
Cla97C01G001090	0.05	0	0	0	0	0	0.12	0.29	0.13	0.35	0.77	0	Cla97Chr01	834042	836934	+	5
Cla97C01G001100	33.6	31.38	32.51	22.73	21.99	17.33	13.36	13.14	12.76	15.2	14.38	14.43	Cla97Chr01	839646	844038	-	2
Cla97C01G001110	8.21	9.85	10.28	11.46	12.55	9.43	0.84	1.89	2.2	0.77	0.6	0.86	Cla97Chr01	850572	855475	+	1
Cla97C01G001120	17.77	21.02	19.39	22.71	24.91	24.18	17.6	16.83	16.7	10.07	11.47	7.08	Cla97Chr01	857518	861975	+	3
Cla97C01G001130	0.67	0.49	1.17	0.28	0.53	0.1	0.1	0	0.11	0	0.07	0	Cla97Chr01	863688	865816	-	2
Cla97C01G001140	0	0.02	0.02	0.02	0.02	0	0	0	0	0	0	0	Cla97Chr01	871298	875881	+
Cla97C01G001150	22.09	17.81	17.14	11.7	9.67	8.08	2.15	2.23	2.25	3.22	3.93	2.41	Cla97Chr01	877230	886277	-	2
Cla97C01G001160	0.73	1.29	1.15	0.25	0.3	0.33	0	0.16	0.09	0	0	0	Cla97Chr01	889736	890958	+	2
Cla97C01G001170	27.01	21.01	18	12.19	12.3	9.12	5.73	8.19	5.44	3.97	2.74	3.02	Cla97Chr01	892381	896034	-	2
Cla97C01G001180	0.12	0.08	0.78	0.21	0.06	0	0	0.07	0.15	0	0	0	Cla97Chr01	898208	898540	+
Cla97C01G001190	0	0.1	0.32	0	0.08	0	0	0	0	0	0	0	Cla97Chr01	898579	898898	+
Cla97C01G001200	5.07	4.52	3.81	1.72	1.46	1.35	1.52	2.73	1.72	1.5	1.13	0.15	Cla97Chr01	901698	903745	+	2
Cla97C01G001210	3.28	3.48	2.57	6.17	4.33	3.12	0.68	0.4	1.48	0.03	0.29	0.19	Cla97Chr01	922273	933932	+	3
Cla97C01G001220	6.82	8.89	6.16	7.24	7.38	10.3	1.76	3.5	3.93	2.78	4.17	1.23	Cla97Chr01	935260	936698	-	1
Cla97C01G001230	25.25	26.44	23.93	20.24	20.72	16.06	11.14	11.51	14.51	8.99	5.99	7.99	Cla97Chr01	961116	963454	+	1
Cla97C01G001240	77.26	86.16	88.33	69.39	67.56	56.23	68.61	67.92	71.27	111.99	108.09	121.11	Cla97Chr01	978078	986926	-
Cla97C01G001250	72.06	76.34	69.24	31.16	30.26	22.6	12.52	12.88	25.87	6.01	8.38	4.64	Cla97Chr01	992709	995438	-	2
Cla97C01G001260	13.8	13.05	14.27	14.98	15.1	16.58	25.88	25.23	23.5	26.3	27.22	25.15	Cla97Chr01	1006072	1031865	-	4
Cla97C01G001270	15.25	16.11	22.16	68.47	89.98	123.82	257.78	235.95	193.03	352.88	548.03	689.22	Cla97Chr01	1035686	1036237	-	5
Cla97C01G001280	32.4	35.71	30.13	37.34	44.77	40.77	53.94	52.47	47.43	62.41	55.73	53.85	Cla97Chr01	1044816	1048502	+	4
Cla97C01G001290	9.38	8.52	9.44	10	14.67	21.67	64.65	52.27	39.97	57.34	81.82	93.06	Cla97Chr01	1052749	1057554	+	4
Cla97C01G001310	0.04	0.33	0.24	0.12	0.27	0.44	0	0	0	0.3	0.39	0.15	Cla97Chr01	1085174	1086322	+	5	B3
Cla97C01G001320	39.69	35.54	39.35	14.02	22.91	13.28	1.06	0.29	0.86	0	0	0	Cla97Chr01	1102042	1106500	-	2
Cla97C01G001330	3.79	7.43	5.19	33.14	24.09	20.46	34.7	31.38	39.55	14.83	14.47	20.78	Cla97Chr01	1117513	1117677	+	6
Cla97C01G001340	47.43	42.28	43.01	40.18	39.74	53.92	44.98	43.55	49.5	63.94	60.92	54.72	Cla97Chr01	1137343	1139770	-
Cla97C01G001350	36.42	41.22	28.47	50.51	57.71	35.39	12.9	13.2	15.82	2.38	1.8	1.69	Cla97Chr01	1141359	1144070	-	1
Cla97C01G001360	53.72	50.61	54.89	81.01	102.06	113.43	79.89	80.5	73.01	109.54	67.97	73.04	Cla97Chr01	1159170	1159418	+	3
Cla97C01G001370	0.27	0.1	0.15	0.9	0.47	4.79	0.84	0.17	1.38	2.2	0.13	0.61	Cla97Chr01	1181020	1183560	+	3
Cla97C01G001380	34.03	26.89	28.8	34.07	36.92	34.83	46.82	48.73	42.26	46.42	36.89	33.64	Cla97Chr01	1185873	1189585	-
Cla97C01G001390	15.72	11.38	13.66	10.59	12.64	8.42	14.68	16.8	11.74	12.05	12.75	9.25	Cla97Chr01	1199052	1204744	+
Cla97C01G001400	27.16	24.57	26.43	23.04	21.16	27.38	19.47	17.16	19.41	16.3	14.17	14.04	Cla97Chr01	1212595	1214901	+
Cla97C01G001410	237.03	90.53	137.9	23.79	36.94	242.69	5.15	18.17	62.83	1.83	1.43	4.12	Cla97Chr01	1222109	1222360	-	1
Cla97C01G001420	131.38	148.01	120.05	56.84	70.74	70.01	78.69	88.89	107.64	58.54	70.61	60.65	Cla97Chr01	1229255	1229578	+
Cla97C01G001430	78.58	54.42	69.09	121.73	168.7	156.23	159.02	173.54	188.2	85.05	73.64	95.36	Cla97Chr01	1238760	1242836	+	6
Cla97C01G001440	26.35	33.98	24.85	13.21	16.89	9.17	6.44	6.29	9.71	1.61	2.2	1.38	Cla97Chr01	1245484	1247913	+	2
Cla97C01G001450	24.85	26.37	27.99	28.89	27.18	28.63	27.97	30.36	28.4	26.74	26.07	24.93	Cla97Chr01	1250850	1258469	-
Cla97C01G001460	0.24	0.17	0.56	0	0	0	0	0	0	0	0	0	Cla97Chr01	1262454	1271246	-	2
Cla97C01G001470	0.19	0.61	0.46	0.31	0.07	0	0	0	0	0	0	0	Cla97Chr01	1328433	1329821	+	2
Cla97C01G001480	0	0.05	0	0.05	0.11	0.05	0	0	0	0	0	0	Cla97Chr01	1351139	1352433	-
Cla97C01G001490	2.6	4.15	2.86	3.21	3.13	1.55	0.68	0.61	1.67	0.25	0.26	0.42	Cla97Chr01	1356461	1359062	-	1
Cla97C01G001510	0	0	0.06	0.1	0	0	0	0.03	0	0	0.22	0	Cla97Chr01	1385383	1391142	+
Cla97C01G001530	26.32	26.49	25.82	24.22	25.8	30	22.49	25.63	27.45	28.64	33.07	28.32	Cla97Chr01	1426526	1431372	-
Cla97C01G001540	0	0	0	0	0	0	0	0	0	0	0	0.12	Cla97Chr01	1435543	1436007	-
Cla97C01G001550	0.54	0.43	0.28	0.51	0.41	0.14	0.09	0.02	0.1	0	0	0.06	Cla97Chr01	1438038	1442298	-	1
Cla97C01G001560	2.59	0.6	1.34	0.45	0.32	2.76	0.06	0.17	0.62	0	0.12	0.15	Cla97Chr01	1451865	1452635	+	1
Cla97C01G001570	23.47	20.79	20.64	24.43	24.58	22.99	19.71	21.62	23.01	29.41	34.08	32.75	Cla97Chr01	1454438	1457049	-
Cla97C01G001580	38.38	41.22	37.77	43.55	47.82	43.69	46.15	44.19	35.88	35.97	34.2	26.65	Cla97Chr01	1459185	1461060	+
Cla97C01G001590	15.51	16.69	14.56	13.67	12.56	9.51	8.66	10.48	8.95	16.85	13.55	12.12	Cla97Chr01	1463519	1466220	+
Cla97C01G001600	21.66	9.7	12.18	29.18	33.12	43.99	12.39	12.54	7.51	1.95	4.62	1.17	Cla97Chr01	1466697	1474391	-	3
Cla97C01G001610	37.52	43.02	40.65	34.2	34.21	37.72	20.12	19.85	20.2	28.99	29.36	39.07	Cla97Chr01	1480418	1483212	-
Cla97C01G001620	33.06	31.4	34.05	40.85	41.56	49.1	55.74	61.12	60.46	56.37	54.55	52.09	Cla97Chr01	1489498	1494290	-
Cla97C01G001630	13.51	16.53	14.67	16.72	15.55	18.29	45.15	47.25	41.19	27.34	26.05	18.77	Cla97Chr01	1500561	1501478	+	6
Cla97C01G001640	95.79	97.26	92.79	117.66	98.38	102.38	84.05	80.12	90.57	94.21	94.31	122.62	Cla97Chr01	1505374	1506821	-
Cla97C01G001660	35.66	41.39	41.26	42.57	40.97	41.87	28.13	29.51	34.04	34.68	28.26	30.86	Cla97Chr01	1539974	1544074	+
Cla97C01G001670	0	0	0.15	0.12	0.05	0	0	0	0	0	0	0	Cla97Chr01	1548011	1548860	+
Cla97C01G001680	15.82	14.6	14.5	11.53	11.35	8.65	9.32	10.32	7.85	15.74	12.29	11.7	Cla97Chr01	1550197	1554681	-
Cla97C01G001690	4.13	5.52	3.92	5.29	7.18	6.83	23.27	30.3	25.58	15.6	13.65	12.12	Cla97Chr01	1557359	1557622	-	6
Cla97C01G001700	5.17	7.7	5.69	8.48	10.05	10.91	34.24	44.74	33.99	17.25	13.03	13.37	Cla97Chr01	1558522	1558896	+	6
Cla97C01G001710	64.43	75.43	75.31	79.63	73.28	62.16	116.2	157	158.75	190.23	201.19	130.85	Cla97Chr01	1558921	1561784	+	4
Cla97C01G001720	150.46	175.75	156.38	157.27	137.47	119.49	248.01	295.25	294.54	317.89	345.95	208.63	Cla97Chr01	1562752	1564216	+	4
Cla97C01G001730	23.76	13.37	15.8	6.27	9.17	5.76	5.73	8.36	7.05	2.08	2.67	1.65	Cla97Chr01	1565682	1569984	-	2
Cla97C01G001740	2.93	3.56	3.26	3.37	4.03	3	11.18	15.62	13.5	12.64	6.74	3.99	Cla97Chr01	1575499	1577330	+	4
Cla97C01G001750	21.16	20.32	21.02	24.42	29.91	26.43	82.65	80.05	67.9	67.41	57.32	44.54	Cla97Chr01	1584060	1585308	+	4
Cla97C01G001760	14.42	13.63	14.56	14.53	13.82	14.22	18.47	20.53	19.93	15.72	16.7	14.84	Cla97Chr01	1587361	1605021	+
Cla97C01G001770	3.39	3.19	4.24	3.58	3.31	2.71	0.55	0.66	1.1	0.52	0.26	0.38	Cla97Chr01	1608450	1611501	+	1
Cla97C01G001780	1.05	1.25	1.22	16.21	8.94	35.13	64.49	41.95	82.29	237.85	217.04	284.1	Cla97Chr01	1613482	1615757	+	5
Cla97C01G001790	25.08	31.02	33.09	98.79	84.54	197.32	158.68	219.33	220.01	201.94	261.48	50.42	Cla97Chr01	1617079	1620057	-	4
Cla97C01G001800	3.94	2.8	3.42	1.63	1.18	0.88	0.44	0.74	0.36	0.46	0.11	0.14	Cla97Chr01	1638680	1639370	+	2
Cla97C01G001810	30.12	30.81	35.45	53.62	53.18	55.31	87.31	102.41	94.05	106.56	69.75	60.47	Cla97Chr01	1639404	1645087	+	4
Cla97C01G001820	9.83	12.51	10.95	8.56	9.96	8.58	14.8	9.74	13.5	11.64	9.2	3.65	Cla97Chr01	1645916	1648186	-
Cla97C01G001830	70.57	69.82	59.65	54.5	60.45	50.26	66.35	58.24	62.33	36.62	26.29	27.59	Cla97Chr01	1652760	1654892	-
Cla97C01G001840	5.23	5.63	5.69	4.65	4.16	2.4	1.43	0.68	1.73	0.9	1.33	0.51	Cla97Chr01	1657297	1661652	-	1
Cla97C01G001850	55.35	78.93	56.5	13.09	19.27	7.71	41.78	20.6	22.27	5.58	19.34	16.67	Cla97Chr01	1665964	1668736	-	2
Cla97C01G001860	0	0	0	0	0	0	0	0	0	0.1	0	0	Cla97Chr01	1690354	1690602	+
Cla97C01G001870	29.77	26.09	28.16	36.32	42.75	33.85	99.49	106.48	94.41	161.27	148.81	189.93	Cla97Chr01	1690732	1693969	+	5
Cla97C01G001880	16.68	13.87	15.04	16.17	15.76	14.87	10.48	10.03	10.51	12.07	13.66	15.59	Cla97Chr01	1695109	1699941	-
Cla97C01G001890	66.83	59.8	64.64	59.13	60.94	63.56	66.55	68.41	69.26	103.01	108.17	118.71	Cla97Chr01	1704136	1714327	+	5
Cla97C01G001900	18.17	16.76	16.46	20.81	20.53	18.3	17.52	17.85	22.12	17.76	21.81	18.65	Cla97Chr01	1716221	1718617	+
Cla97C01G001910	35.52	33.38	35.14	41.28	42.36	36.22	45.21	50.94	51.89	43.66	65.25	48.18	Cla97Chr01	1721264	1728329	-
Cla97C01G001920	4.62	24.92	12.73	79.49	48.46	49.12	49.76	89.04	61.66	7	28.18	10.09	Cla97Chr01	1730663	1733436	-	6
Cla97C01G001930	2.15	3.28	3.14	4.96	4.84	3.04	0.7	1.07	0.99	0.97	0.18	0.26	Cla97Chr01	1751280	1753528	-	3
Cla97C01G001940	1.44	1.4	1.34	3.21	3.22	2.73	0.47	0.18	0.93	0.84	0.18	0	Cla97Chr01	1753533	1754288	-	3
Cla97C01G001950	96.82	79.97	121.68	87.33	103.06	86.18	111.35	118.76	132.18	363.06	310.03	94.37	Cla97Chr01	1756634	1760095	-	5
Cla97C01G001960	92.49	70.83	86.58	71.87	62.83	62.11	61.54	48.71	57.82	67.92	55.45	59.21	Cla97Chr01	1771323	1771577	-
Cla97C01G001970	0.75	1.11	2.39	0.39	0.17	0.93	0.53	0.58	0.56	1.59	2.04	1.27	Cla97Chr01	1775125	1780905	+	5
Cla97C01G001980	41.67	17.51	39.98	25.02	21.33	15.63	13.04	21.37	27.18	15.38	21.81	11.23	Cla97Chr01	1782550	1787560	-
Cla97C01G001990	1.89	2.56	1.4	2.44	1.65	2.14	1.48	3.06	1.86	1.57	1.68	1.01	Cla97Chr01	1808543	1809451	+
Cla97C01G002000	26.89	13.08	14.43	13.78	18.9	9.76	1.82	1.79	2.15	1.19	1.03	1.03	Cla97Chr01	1812698	1815591	+	1
Cla97C01G002010	71.79	74.15	71.67	68.96	63.88	63.05	63.98	63.57	62.72	60.17	62.43	54.66	Cla97Chr01	1816536	1818901	+
Cla97C01G002020	37.34	123.81	102.19	248.73	168.03	234.98	81.23	108.64	254.71	32.16	58.06	68.22	Cla97Chr01	1819460	1820294	-	3
Cla97C01G002030	0.05	0.39	0.1	0.12	0.52	0.35	0.23	0.28	0.13	0.18	0.17	0.87	Cla97Chr01	1824033	1824428	-
Cla97C01G002040	21.96	21.07	19.16	10.84	12.39	9.13	7.89	9.67	8.79	6.88	8.37	3.44	Cla97Chr01	1825880	1827651	-	2
Cla97C01G002050	7.77	9.88	12.31	11.15	7.96	11.61	7.13	6.22	8.38	6.26	5.68	5.23	Cla97Chr01	1832168	1832635	-
Cla97C01G002060	12.56	16.22	13.45	42.33	35.31	27.23	5.15	3.23	5.86	3.18	3.77	10.25	Cla97Chr01	1836866	1842350	-	3
Cla97C01G002070	12.48	11.41	10.68	10.52	10.47	9.71	9.59	12.47	10.94	11.24	8.22	6.82	Cla97Chr01	1845594	1848179	-
Cla97C01G002080	22.06	18.81	23.06	20.11	19.49	20.73	17.27	18.31	20.42	20.43	24.02	21.73	Cla97Chr01	1859547	1865680	+
Cla97C01G002090	0	0.07	0.19	0.17	0.12	0.13	0.15	0.08	0.24	0.22	0.18	0.33	Cla97Chr01	1868213	1870420	-
Cla97C01G002100	0.46	0.1	0.61	0.44	0.47	0.35	0	0	0	0	0	0	Cla97Chr01	1877606	1877866	+
Cla97C01G002110	7.39	8.4	5.33	5.48	7.15	3.91	6.75	4.38	4.16	5.35	8.77	7.85	Cla97Chr01	1881405	1881716	+
Cla97C01G002120	23.76	25.68	22.95	19.87	25.79	19.39	40.86	45.9	42.54	44.41	55.38	30.71	Cla97Chr01	1882833	1883340	-	4
Cla97C01G002130	0.88	0.8	0.85	0.1	0.13	0	0	0	0	0	0	0	Cla97Chr01	1890773	1891732	-	2	AP2/ERF-ERF
Cla97C01G002140	1819.71	2372.52	1845.02	2371.93	2134.12	2435.29	4219.6	3886.03	4398.86	6015.76	6633.64	9045.82	Cla97Chr01	1910079	1916382	-	5
Cla97C01G002150	42.12	44.96	58.12	23.57	19.44	26.1	8.99	5.37	4.35	8.6	6.65	8.46	Cla97Chr01	1919802	1922313	-	2
Cla97C01G002160	44.88	37.24	35.49	19.13	18.56	17.25	11.57	10.95	13.65	12.77	13.5	14.28	Cla97Chr01	1969096	1972893	-	2
Cla97C01G002170	16.46	14.38	12.26	8.27	8.65	6.38	6.65	7.33	9.73	4.48	4.48	3.73	Cla97Chr01	1975548	1982593	+	2
Cla97C01G002180	80.06	92.78	117.67	137.27	124.72	202.75	606.08	604.74	597.41	484.91	536.69	701.58	Cla97Chr01	1995639	1998199	+	4
Cla97C01G002190	73.28	98.47	85.27	119.7	114.77	152.29	445.97	419.75	407.79	344.25	375.32	485.67	Cla97Chr01	1998235	2000253	+	4
Cla97C01G002200	0.08	0.26	0.44	0.28	0.67	0.27	0	0.03	0.03	0.13	0.28	0.28	Cla97Chr01	2001755	2008123	-	3
Cla97C01G002210	193.35	203	201.12	229.71	205.75	189.4	355.68	422.59	415.28	849.54	765.01	710.19	Cla97Chr01	2017917	2019566	-	5
Cla97C01G002220	0	0.02	0	0	0	0	0	0	0	0	0	0	Cla97Chr01	2025967	2032152	+
Cla97C01G002300	0	0	0	0.07	0	0	0	0	0.15	0	0.07	0	Cla97Chr01	2071285	2072077	-
Cla97C01G002320	5.81	4.48	7.05	4.88	6.54	15.31	3.37	5.2	12.55	1.91	3.45	4.46	Cla97Chr01	2082404	2083036	-	3
Cla97C01G002330	0.32	0.59	0.62	0.93	0.7	0.66	0.33	0.71	1.64	0.16	0.29	0.3	Cla97Chr01	2091430	2100173	-	6
Cla97C01G002340	11.91	12.89	11.98	9.01	8.9	7.2	8.61	8.15	8.92	6.81	7	7.79	Cla97Chr01	2121356	2134366	+
Cla97C01G002350	46.86	50.87	45.87	41.58	40.93	35.5	40.28	41.31	36.56	53.98	48.53	42.12	Cla97Chr01	2142056	2146613	-
Cla97C01G002360	0.07	0.46	0.19	0.81	0.7	0.12	0.46	0.75	0.74	0.21	0.45	0.45	Cla97Chr01	2150231	2152452	+
Cla97C01G002370	17.62	17.95	18.04	118.96	111.92	179.92	297.47	254.53	240.43	109.64	97.2	92	Cla97Chr01	2155348	2157363	+	6
Cla97C01G002380	16.19	45.18	80.01	217.09	179.47	438.38	559.6	462.02	450.48	334.39	280.28	325.4	Cla97Chr01	2161322	2161949	-	6
Cla97C01G002390	0	0	0	0	0	0	0	0	0	0.26	0	0	Cla97Chr01	2166837	2167511	-
Cla97C01G002400	0.64	1.04	1.26	1.03	2.23	11.04	17.23	28.53	50.92	25.21	28.91	58.54	Cla97Chr01	2170620	2171403	-	4
Cla97C01G002410	0	0	0.36	1.11	0	2.45	5.06	5.32	7.59	10.28	7.91	8.03	Cla97Chr01	2175050	2175945	-	4
Cla97C01G002420	156.22	109.85	109.52	93.43	106.83	89.41	79.62	84.13	72.86	43.94	39.71	33.44	Cla97Chr01	2182569	2189155	-	1
Cla97C01G002430	0	0.08	0.35	0	0	0.1	0	0	0	0	0	0	Cla97Chr01	2211882	2214072	+
Cla97C01G002440	357.27	353.8	334.55	342.68	353.18	271.86	273.39	288.47	256.94	444.65	452.33	367.08	Cla97Chr01	2219023	2220469	+
Cla97C01G002450	0	0.22	0	0	0.09	0	0	0	0	0	0	0	Cla97Chr01	2220957	2221321	+
Cla97C01G002460	2.21	1.17	1.27	1.88	1.32	2.22	1.48	0.91	1.15	0.88	1.03	0.66	Cla97Chr01	2221463	2223603	+
Cla97C01G002470	23.1	23.55	25.76	21.89	26.9	18.55	30.36	35.03	45.01	25.09	26.05	17.51	Cla97Chr01	2223873	2227949	+
Cla97C01G002480	0.35	0.56	0.27	8.34	7.29	31.23	47.08	41.86	40.58	104	113.9	99.6	Cla97Chr01	2231086	2233928	+	5
Cla97C01G002490	17.59	22.45	15.4	74.44	67.01	71.82	111.24	150.67	136.61	97.36	154.97	56.54	Cla97Chr01	2237994	2238822	+	4
Cla97C01G002500	1.71	2.49	2.83	2.01	1.79	2.31	0.6	1.38	1.16	0.82	1.27	0.2	Cla97Chr01	2238903	2240284	-	1
Cla97C01G002510	24.72	15.67	15.17	23.72	19.94	22.99	13.02	16.62	12.71	12.75	6.14	2.91	Cla97Chr01	2246420	2249117	+	3
Cla97C01G002520	0.5	0.65	1.24	0.23	0.15	0.41	0.04	0.15	0.08	0.03	0.12	0	Cla97Chr01	2255619	2258687	-	2
Cla97C01G002530	0	0.26	1.23	0.23	0.21	0.12	0.36	0.23	0.13	0	0	0	Cla97Chr01	2258798	2259116	-
Cla97C01G002540	15.8	12.72	14.04	12.61	13.95	18.67	16.42	20.19	16.68	18.08	12.41	8.38	Cla97Chr01	2287004	2288110	-
Cla97C01G002550	1.45	1.75	2.47	1.57	1.75	3.63	2.5	1.96	1.07	2.93	2.72	1.22	Cla97Chr01	2288249	2288554	+
Cla97C01G002560	207.68	215.87	191.62	129.05	138.49	83.87	23.79	28.63	27.14	2.99	2.07	2.37	Cla97Chr01	2311540	2312073	+	1
Cla97C01G002570	1.2	1.16	0.82	0.58	1.1	0.63	0.4	0.18	0.51	0.05	0.34	0.03	Cla97Chr01	2322946	2324976	+	1
Cla97C01G002580	38.88	36.97	39.03	40.5	42.46	47.67	61.68	68.85	61.78	82.22	84.83	69.96	Cla97Chr01	2348721	2355512	-	4
Cla97C01G002590	35.04	29.15	35.24	32.9	32.61	34.07	33.11	36.69	34.08	37.69	34.25	29.37	Cla97Chr01	2357328	2366599	+
Cla97C01G002600	52.3	52.7	52.89	63.12	57.59	46.75	40.55	42.46	40.69	38.21	50.04	50.06	Cla97Chr01	2372282	2373909	+
Cla97C01G002610	151.56	156.16	160.82	187.96	192.95	226.83	209.28	205.11	217.86	150.26	152.35	138.49	Cla97Chr01	2384288	2386116	+
Cla97C01G002620	0.79	1.55	1.38	0.86	0.58	0.43	0.05	0.06	0.12	0	0.03	0	Cla97Chr01	2390029	2393028	-	2
Cla97C01G002630	177.68	150.11	191.42	195.8	220	256.4	293.3	332.76	303.83	247.21	266.68	219.55	Cla97Chr01	2407421	2415779	+
Cla97C01G002640	14.39	13.55	13.63	14.13	12.85	10.21	19.27	18.86	19.35	14.17	12.48	12.18	Cla97Chr01	2418509	2419930	+
Cla97C01G002650	0	0.03	0.1	0.06	0.08	0.17	0	0.08	0.03	0	0	0	Cla97Chr01	2425266	2426870	+	3
Cla97C01G002660	804.24	668.41	659.08	1474.83	1419.59	1667.57	527.2	461.57	655.31	1150.81	1101.41	1532.65	Cla97Chr01	2428491	2431046	-	3
Cla97C01G002670	98.33	82.83	85.95	38.16	40.04	26.56	10.49	12.27	16.72	6.26	6.46	5.37	Cla97Chr01	2440444	2445727	-	2
Cla97C01G002680	8.65	6.75	6.98	5.5	4.59	4.67	6.17	6.17	6.57	6.55	6.93	5.71	Cla97Chr01	2449132	2453018	-
Cla97C01G002700	0.2	0.57	0.74	1.19	1.37	1.14	3.89	6.09	4.06	13.34	19.18	14.73	Cla97Chr01	2463283	2463804	+	5
Cla97C01G002710	57.09	39.73	53.19	68.3	67.98	89.44	125.85	129.67	130.71	170.95	169.99	211.75	Cla97Chr01	2465690	2468807	+	4
Cla97C01G002720	0.55	0.34	0.41	0.15	0.48	0.08	0.04	0.15	0.04	0	0.04	0	Cla97Chr01	2469623	2472241	+	2
Cla97C01G002730	235.38	294.85	263.6	173.15	132.05	117.33	129.5	114.75	126.96	152.33	155.68	183.36	Cla97Chr01	2475956	2479280	+
Cla97C01G002740	86.12	73.22	80.92	71.05	77.28	72.68	67.51	72.05	62.9	99.42	84.63	80.93	Cla97Chr01	2480292	2484277	-
Cla97C01G002750	11.28	9.32	14.65	3.98	3.52	4.94	4.36	3.74	3.46	4.07	4.49	5.25	Cla97Chr01	2487642	2489907	+	2
Cla97C01G002760	24.29	23.55	23.39	10.17	11.67	8.46	8.46	9.58	9.54	10.87	10.02	11.64	Cla97Chr01	2489975	2499248	+	2
Cla97C01G002770	21.03	21.88	21.54	19.73	18.95	16.61	16.43	17.08	15.63	17.45	16.01	14.74	Cla97Chr01	2504627	2508773	+
Cla97C01G002780	12.14	9.55	9.72	2.62	2.32	2.23	1.25	1.38	1.28	0.53	0.55	0.59	Cla97Chr01	2510783	2513509	-	2
Cla97C01G002790	0.91	0.43	1.28	0.87	1.37	1.05	0.83	0.53	0.78	0.63	1.02	0	Cla97Chr01	2524284	2525694	+
Cla97C01G002800	0.53	1.11	0.61	0.65	0.45	0.35	0.56	0.68	0.44	0.84	0.44	0.25	Cla97Chr01	2544976	2545982	+
Cla97C01G002810	16.71	15.91	15.72	16	15.82	15.72	17.65	19.43	21.13	22.23	23.49	25.65	Cla97Chr01	2548851	2555362	-
Cla97C01G002820	84.09	84.22	84.69	72.97	71.03	65.5	67.64	76.65	73.04	68.04	70.05	58.09	Cla97Chr01	2561122	2567250	+
Cla97C01G002830	38.69	34.16	31.57	89.08	93.58	58.15	4.32	2.95	1.18	0	0.19	0.09	Cla97Chr01	2573927	2576159	+	3
Cla97C01G002840	46.5	41.81	46.17	41.35	37.75	35.68	44.4	52.23	46.52	54.92	33.39	26.73	Cla97Chr01	2577792	2583927	-
Cla97C01G002850	16.98	16.17	18.87	12.39	10.78	11.21	10.59	11.58	10.61	9.64	9.11	8.17	Cla97Chr01	2594427	2622753	+
Cla97C01G002860	97.72	94.98	78.5	36.47	46.84	31.28	27.68	40.96	29.85	24.13	30.73	22.37	Cla97Chr01	2624643	2626215	+	2
Cla97C01G002870	94.06	113.88	94.03	35.52	36.18	31.08	12.65	15.16	11.54	13.92	13.48	11.42	Cla97Chr01	2633595	2639382	+	2
Cla97C01G002880	117.87	133.2	142.4	130.63	137.02	146.61	181.57	175.86	165.86	148.79	172.21	126.16	Cla97Chr01	2640082	2642542	-
Cla97C01G002890	301.98	370.2	376.91	431.61	481.37	744.32	951.27	1669.24	1659.64	1352.48	2458.65	946.8	Cla97Chr01	2647128	2648876	-	4
Cla97C01G002900	23.12	24.25	27.98	45.91	60.29	60.48	71.5	41.15	60.55	22.66	17.74	13.57	Cla97Chr01	2653171	2660643	-	6
Cla97C01G002910	18.99	17.63	17.19	15.04	13.33	13.26	10.12	11.6	12.83	13.74	12.79	9.43	Cla97Chr01	2714459	2715745	+
Cla97C01G002920	62.94	60.71	71.96	58.45	55.39	61.33	75.75	96.68	99.93	40.36	53.95	53.93	Cla97Chr01	2721594	2723785	+
Cla97C01G002930	13.97	16.68	17.36	16.85	17.02	15.67	13.86	12.22	11.71	13.76	12.65	10.12	Cla97Chr01	2726459	2730082	+
Cla97C01G002940	28.35	26.53	28.37	24.22	22.37	21.9	24.91	26.96	24.3	25.67	21.69	21.94	Cla97Chr01	2731594	2734375	+
Cla97C01G002950	15.29	13.74	12.9	3.28	2.98	1.69	1.78	1.51	1.45	0.91	0.37	0.56	Cla97Chr01	2735557	2739553	-	2
Cla97C01G002960	26.74	23.55	31.26	15.82	15.52	18.26	14.2	11.3	12.59	6.54	6.18	5.82	Cla97Chr01	2750322	2754951	-	2
Cla97C01G002970	58.86	78.41	73.56	62.89	62.56	66.03	64.44	50.39	73.22	65.55	109.18	115.03	Cla97Chr01	2766478	2767307	+
Cla97C01G002980	0.06	0.22	0.84	1.43	1.1	1.57	7.09	6.41	8.1	9.87	7.7	12.32	Cla97Chr01	2779186	2780080	+	4
Cla97C01G002990	14.88	11.65	12.69	7.47	7.44	4.39	2.58	2.89	4.42	1.96	5.99	4.99	Cla97Chr01	2780963	2785751	-	2
Cla97C01G003000	0	0.49	0.19	0	0	0	0	0.64	1.83	0.47	0	0	Cla97Chr01	2805066	2805272	-
Cla97C01G003010	94.39	69.66	52.6	5.99	6.11	2.33	1.57	3.19	7.84	1.46	0.83	0.95	Cla97Chr01	2817060	2819974	+	2
Cla97C01G003020	35.38	28.92	27.34	9.52	11.04	4.96	0.43	0.24	0.54	0.26	0.18	0.46	Cla97Chr01	2820626	2823282	-	2
Cla97C01G003030	11.64	11.13	11.13	12.25	11.39	13.3	11.34	12.85	13.12	13.9	11.06	10.22	Cla97Chr01	2828768	2834524	-
Cla97C01G003040	6.49	6.65	6.56	5.1	3.48	2.82	2.45	2.55	2.85	5.16	5.4	3.75	Cla97Chr01	2836108	2840429	+	2
Cla97C01G003050	1.19	4.74	10.26	6.85	12.6	22.15	14.47	18.75	14.94	7.97	12.54	1.82	Cla97Chr01	2848534	2848770	+	6
Cla97C01G003060	33.03	31.93	36.58	28.43	25.89	27.15	29.84	25.83	30.67	29.99	31.7	28.98	Cla97Chr01	2854885	2862672	+
Cla97C01G003070	517.62	542.48	481.03	647.27	679.59	726.04	933.25	902.3	777.06	808.02	660.44	591.29	Cla97Chr01	2863167	2865573	-
Cla97C01G003100	15.21	22.3	18.22	41.74	47.25	58.78	45.19	36.85	34.61	39.22	28.05	28.46	Cla97Chr01	2892908	2895052	+	3
Cla97C01G003110	22.65	25.63	22.92	59.83	53.25	55.14	63.65	59.16	64.97	93.85	80.96	98.51	Cla97Chr01	2898275	2900318	+	4	HSF
Cla97C01G003130	0	0	0	0	0	0.13	0	0	0	0.14	0	0	Cla97Chr01	2909585	2910892	+
Cla97C01G003140	32.53	21.78	30.74	52.43	47.55	80.62	57.76	69.56	75.77	105.56	73.98	42.2	Cla97Chr01	2911094	2913393	+	4
Cla97C01G003150	1	1.16	0.72	2.47	1.97	3.81	2.9	2.44	2.44	0.88	0.9	0.05	Cla97Chr01	2913854	2917009	-	6
Cla97C01G003160	5.65	4.11	4.54	6.26	5.69	5.58	6.73	6.79	5.73	4.57	6.45	4.62	Cla97Chr01	2928106	2933242	+
Cla97C01G003170	3.79	4.06	5.03	1.17	1.09	1.81	0.29	0.22	0.5	0.15	0.2	0.1	Cla97Chr01	2933344	2935549	-	2
Cla97C01G003180	76.24	76.23	69.9	40.69	35.66	32.79	30.46	29.04	31.41	23.72	22.35	25.26	Cla97Chr01	2936388	2942277	-	2
Cla97C01G003190	0.2	0.64	0.34	0.06	0.01	0.38	0	0	0	0	0	0	Cla97Chr01	2955445	2957079	-	2
Cla97C01G003210	0.49	0.31	0.72	0.25	0.33	0.77	0.19	0.24	0.61	0.03	0.3	0	Cla97Chr01	2983664	2984410	+
Cla97C01G003220	1.02	0.41	0.4	0	0	0.07	0	0.06	0	0.07	0.07	0	Cla97Chr01	3010601	3011290	+	2	AP2/ERF-ERF
Cla97C01G003230	0.03	0	0	0	0	0.03	0	0	0	0	0.03	0	Cla97Chr01	3022450	3025586	+
Cla97C01G003250	10	8.84	12.36	11.48	14.4	18.56	19.43	21.64	22.78	19.79	22.82	15.99	Cla97Chr01	3032727	3035035	+	4
Cla97C01G003260	38.17	42.9	44.29	37.48	37.15	32.58	37.67	33	30.39	43.63	40.41	28.84	Cla97Chr01	3036440	3042489	+
Cla97C01G003270	25.17	24.37	21.25	17.91	18.47	13.8	14.76	16.38	15.71	13.68	12.53	11.25	Cla97Chr01	3044374	3047090	-
Cla97C01G003280	43.8	52.33	46.45	43.92	42.5	35.57	42.68	41.9	43.59	27.83	25.32	22.46	Cla97Chr01	3073257	3079727	+
Cla97C01G003290	0.11	0.03	0.44	0	0.13	0.46	0.03	0.03	0	0	0	0	Cla97Chr01	3082438	3088262	+	1
Cla97C01G003300	3.11	2.75	2.64	2.41	2	1.71	2.3	3.2	3.19	2.75	3.22	2.25	Cla97Chr01	3096112	3098022	+
Cla97C01G003310	24.02	23	21.23	30.73	33.89	31.7	36.66	49.37	44.39	59.31	72.64	39.98	Cla97Chr01	3100441	3101833	-	4
Cla97C01G003320	3.08	3.02	2.11	1.59	3.14	1.1	1.54	1.69	1.65	1.26	1.59	2	Cla97Chr01	3115592	3118800	-
Cla97C01G003330	1.1	0.99	0.77	2.39	1.68	5.92	40.52	29.89	22.15	3.19	15.45	2.01	Cla97Chr01	3127899	3128156	+	6
Cla97C01G003340	22.81	19.13	23.36	20.42	20.39	21.51	21.83	24.19	22.79	33.32	37.43	31.57	Cla97Chr01	3133122	3142913	-
Cla97C01G003350	3.88	3.73	2.63	7.38	7.02	3.55	2.39	2.15	4	1.38	1.63	0.75	Cla97Chr01	3157411	3162433	+	3	MADS-MIKC
Cla97C01G003360	18.01	23.97	25.75	34.51	31.35	36.9	33.08	41.78	42.05	58.14	56.19	44.98	Cla97Chr01	3169831	3171668	+	5
Cla97C01G003370	21.55	16.81	19.14	17.11	16.75	16.7	15.77	16.27	15.88	10.73	11.58	9.61	Cla97Chr01	3178133	3181471	-
Cla97C01G003380	0.27	0.23	0.04	0.2	0.05	0.05	0	0	0	0.05	0.1	0	Cla97Chr01	3203255	3204154	+	2
Cla97C01G003420	7.76	10.5	11.48	1.13	0.44	0.08	0	0	0.08	0	0	0	Cla97Chr01	3260387	3264019	-	2	bHLH
Cla97C01G003430	0.16	0.54	0.1	0.24	0.49	0.24	0	0	0	0	0	0	Cla97Chr01	3296557	3298390	-	1	bHLH
Cla97C01G003440	0	0.07	0	0	0	0	0	0	0	0	0	0	Cla97Chr01	3318589	3320198	-
Cla97C01G003450	0	0	0	0	0	0	0	0	0	0.04	0.04	0.02	Cla97Chr01	3334032	3336353	-
Cla97C01G003460	20.06	22.74	20.95	22.63	22.13	22.85	29.42	29.13	23.35	19.7	20.47	13.33	Cla97Chr01	3337605	3340258	-
Cla97C01G003470	8.65	9.61	7.85	7.31	7.23	6.31	2.36	2.82	3.59	0.87	0.65	1.79	Cla97Chr01	3343090	3345311	-	1
Cla97C01G003480	1.54	1.64	1.24	0.12	0.18	0.06	0.06	0	0	0	0	0	Cla97Chr01	3347215	3350119	-	2
Cla97C01G003500	0.1	0	0.02	0.07	0	0	0	0	0	0	0	0	Cla97Chr01	3361464	3366116	-
Cla97C01G003510	79.11	78.25	67.6	32.88	38.71	31.52	15.99	12.53	12.11	14.86	4.3	4.22	Cla97Chr01	3371084	3372115	+	2
Cla97C01G003540	0	0.13	0	0	0	0	0	0	0	0	0	0	Cla97Chr01	3387720	3389596	-
Cla97C01G003560	2.9	2.69	1.97	5.3	4.73	6.15	20.83	16.61	16.09	23.84	16.43	28.55	Cla97Chr01	3402784	3405451	+	4
Cla97C01G003570	1.8	2.28	0.55	1.1	0.57	0.16	0	0	0	0.08	0	0.5	Cla97Chr01	3406607	3406994	-	2
Cla97C01G003580	232.16	236.99	232.32	257.44	254.15	286.86	328.03	376.19	351.23	484.2	387.4	440.93	Cla97Chr01	3419449	3419955	+	4
Cla97C01G003590	12.85	11.81	12.31	8.25	8.98	8.54	9.35	10.07	9.58	14.13	11.07	13.51	Cla97Chr01	3432615	3441652	+
Cla97C01G003610	1.34	2.09	2.09	7.02	5.4	4.41	4.01	2	4.31	4.47	6.68	5.28	Cla97Chr01	3474754	3476220	+	5
Cla97C01G003620	2.23	1.15	1.53	1.89	1.2	1.95	1.26	1.66	1.94	3.04	2.83	1.94	Cla97Chr01	3487968	3488777	+
Cla97C01G003630	8.2	6.66	9.25	4.85	5.06	7.57	3.52	4.56	5.49	5.66	7.78	7.34	Cla97Chr01	3488846	3491223	+
Cla97C01G003640	25.18	23.46	20.29	22.35	18.46	12.53	12.91	12.2	16.25	20.25	28.21	24.11	Cla97Chr01	3510941	3514580	+
Cla97C01G003650	38.53	37.09	46.01	61.84	59.14	60.82	60.13	64.3	47.22	50.44	43.18	48.37	Cla97Chr01	3520416	3522115	-
Cla97C01G003660	1.15	1.74	1.35	1.29	0.78	0.33	0.59	0.42	0.73	0.06	0.09	0.17	Cla97Chr01	3524301	3526037	-	2
Cla97C01G003670	53.83	54.52	55.9	59.94	68.09	65.94	71.05	70.81	70.83	78.94	78.99	77.48	Cla97Chr01	3527829	3530864	-
Cla97C01G003680	8.64	11.33	8.32	13.35	12.5	20.72	8.45	8.27	11.51	6.47	7.89	8.26	Cla97Chr01	3534460	3535517	-
Cla97C01G003690	19.51	16.45	20.52	6.17	5.47	5	4.03	4.55	3.95	0.73	1.54	1.42	Cla97Chr01	3555108	3558532	+	2
Cla97C01G003700	0.11	0.26	0.05	0.2	0.2	0.05	0.06	0.06	0.17	0.1	0.28	0.2	Cla97Chr01	3587222	3590298	+
Cla97C01G003710	0.44	0.58	0.95	0.26	0.29	0.36	4.56	14.85	10	54.65	37.89	18.7	Cla97Chr01	3598584	3600080	-	5
Cla97C01G003720	46.56	48.3	45.32	51.01	50.19	50.73	44.27	51.59	52.81	62.68	76.31	71.16	Cla97Chr01	3615300	3618474	+
Cla97C01G003730	36.11	41.13	64.22	25.51	22.97	18.79	20.72	13.28	20.2	81.45	37.56	36.92	Cla97Chr01	3620949	3621690	-	5
Cla97C01G003740	226.56	240.75	201.1	175.61	167.59	129.76	174.4	180.6	172.38	214.88	189.81	161.14	Cla97Chr01	3629997	3631638	+
Cla97C01G003750	44.86	42.69	41.72	38.17	38.22	33.49	33.23	38.04	36.28	48.93	43.31	49.8	Cla97Chr01	3632542	3637739	-
Cla97C01G003760	0.07	0.57	0.96	0.85	0.69	0.34	1.46	0.58	1.69	0.36	0.67	1.17	Cla97Chr01	3647990	3648957	+
Cla97C01G003770	1.17	0.88	1.05	2.05	1.72	1.73	2.88	1.8	3.83	2.11	1.5	2.1	Cla97Chr01	3648994	3653657	+	6
Cla97C01G003780	0.15	0.88	1.04	125.1	145.2	291.19	159.3	124.19	115.57	48.99	90.34	22.4	Cla97Chr01	3658223	3663574	+	3
Cla97C01G003790	0.48	0.16	0.29	0.17	0.1	0.26	0	0	0	0	0	0	Cla97Chr01	3669176	3671973	-	1
Cla97C01G003800	3.22	1.75	3.01	1.99	2.86	2.15	1.63	0.97	1.62	0.3	0.09	0	Cla97Chr01	3682555	3683993	-	1
Cla97C01G003810	0.22	0.19	0.3	0.17	0	0	0	0.16	0	0	0	0	Cla97Chr01	3685790	3686059	-
Cla97C01G003830	0.15	0.46	0.67	0.16	0.05	0.32	0.19	0.4	0.31	0.03	0.04	0	Cla97Chr01	3693186	3696225	-	2
Cla97C01G003840	0.07	0	0	0	0	0	0	0	0	0	0	0	Cla97Chr01	3699326	3699895	-
Cla97C01G003850	0.12	0.12	0.08	0.15	0.35	0.26	4.19	4.13	2.76	1.86	2.22	0.6	Cla97Chr01	3701221	3705227	-	6
Cla97C01G003860	3.72	3.84	4.29	7.74	9.94	6.01	4.21	5.25	3.15	4.52	2.6	0.22	Cla97Chr01	3714437	3716524	-	3	MYB
Cla97C01G003870	3.87	5.31	4.67	6.08	5.02	3.92	19.28	18.18	21.01	27.66	29.06	26.55	Cla97Chr01	3738955	3741164	+	4
Cla97C01G003880	3.71	1.87	4.28	0.52	0.54	0.68	0.38	0.36	0.16	0	0	0	Cla97Chr01	3745827	3746441	+	2
Cla97C01G003890	36.45	37.33	41.55	93.54	206	174.35	244.6	226.31	151.75	48.52	34.85	22.37	Cla97Chr01	3758098	3758754	+	6
Cla97C01G003900	14.55	13.51	15.37	13.83	13.6	10.12	14.23	13.96	12.71	14.83	15.87	15.22	Cla97Chr01	3762541	3765691	+
Cla97C01G003910	15.78	14.94	17.72	14.46	16.58	17.03	56.12	60.26	55.99	68.51	146.12	91.65	Cla97Chr01	3768272	3770593	+	5
Cla97C01G003920	3.1	1.78	3.7	0.99	0.98	0.89	0	0	0	0	0	0	Cla97Chr01	3790739	3792639	+	2	NAC
Cla97C01G003930	0.2	0.1	0.24	0.14	0.29	0	0	0	0.05	0	0	0	Cla97Chr01	3792977	3798620	+
Cla97C01G003940	6.68	7.09	7.61	11.38	10.91	14.97	36.62	37.27	32.58	22.72	19.84	13.52	Cla97Chr01	3803787	3807206	-	6
Cla97C01G003950	0	0.07	0	0	0	0	0	0	0	0	0	0	Cla97Chr01	3813075	3815619	-
Cla97C01G003960	5.21	3	2.8	3.42	1.83	1.74	1.02	0.89	1.51	0.53	0.92	0.1	Cla97Chr01	3829052	3832900	-	1
Cla97C01G003970	2.98	1.71	2.9	1.16	1.64	1.28	0.33	0.27	0.22	0	0.04	0	Cla97Chr01	3846264	3849102	-	2
Cla97C01G003980	26.24	20.53	23.08	23.52	27.41	23.64	29.23	29.96	25.02	10.91	13.69	7.22	Cla97Chr01	3854414	3858325	-	6
Cla97C01G003990	22.52	22.37	26.85	30.86	30.07	28.6	34.99	32.96	28.08	30.05	22.52	20.3	Cla97Chr01	3861177	3865676	-
Cla97C01G004010	0.95	1.56	1.55	0.95	0.86	1.3	2.98	3.92	3.13	3.13	4.39	1.86	Cla97Chr01	3890462	3892771	+	4
Cla97C01G004020	1.84	2.65	3.38	0.42	0.9	0	0.17	0.2	0.74	0.35	0.53	0.52	Cla97Chr01	3906745	3911560	+	2
Cla97C01G004030	2.72	2.27	2.66	1.31	1.39	1.06	0.26	0.68	0.61	0	0.69	0.26	Cla97Chr01	3914090	3914965	-	2
Cla97C01G004040	12.01	9.02	10.28	5.6	5.2	4.67	5.52	8.42	6.85	2.27	3.09	1.77	Cla97Chr01	3951326	3957258	+	2
Cla97C01G004080	0	0	0	0.06	0.05	0	0	0	0	0	0	0	Cla97Chr01	4014368	4014778	+
Cla97C01G004110	7.48	9.06	8.02	9.53	19.68	10.86	0.95	2.05	1.39	0.43	1.44	0.1	Cla97Chr01	4031414	4031977	+	3
Cla97C01G004120	926.56	1036.25	1120.8	2168.33	2425.52	2762.41	1404.79	1309.18	912.71	1115.32	947.04	640.89	Cla97Chr01	4043146	4047554	-	3
Cla97C01G004140	5.64	5.77	6.15	2.67	3.09	0.94	0.53	0.19	0.14	0.18	0.26	0.22	Cla97Chr01	4058954	4060967	-	2
Cla97C01G004150	230.27	216.91	248.55	312.81	333.25	395.74	332.37	382	351.74	362.01	418.48	389.29	Cla97Chr01	4067986	4069910	-
Cla97C01G004160	21.44	23.17	27.78	21.99	21.65	19.54	19.64	21.73	20.93	15.04	16.97	13.3	Cla97Chr01	4074604	4081114	+
Cla97C01G004170	122.58	137.79	117.92	116.79	116.63	113.95	223.51	183.75	199.76	286.24	234.22	301.77	Cla97Chr01	4086357	4087438	+	5
Cla97C01G004180	51.4	45.26	48.58	47.4	44.7	44.37	48.5	52.25	53.26	48.88	51.36	45.8	Cla97Chr01	4088529	4091828	-
Cla97C01G004190	3.22	3.24	3.27	2.2	1.74	1.25	4.46	3.13	3.74	2.79	2.75	2.03	Cla97Chr01	4095861	4096845	-	6
Cla97C01G004200	7.53	9.06	6.27	4.54	4.79	5.38	7.48	7.7	6.02	5.38	9.77	5.79	Cla97Chr01	4097374	4098718	-
Cla97C01G004210	14.34	14.73	14.17	9.66	9.84	9.73	9.12	12.15	11.01	9.8	8.85	6.18	Cla97Chr01	4099900	4106371	+
Cla97C01G004220	24.33	24.17	36.53	12.38	19.4	34.03	13.59	10.28	7.71	2.3	2.8	4.29	Cla97Chr01	4114222	4120947	+	1
Cla97C01G004230	96.78	95.71	92.27	96.53	93.54	87.9	98.25	88.08	88.41	92.68	87.92	89.85	Cla97Chr01	4122046	4126230	-
Cla97C01G004240	7.43	8.19	7.57	7.64	6	5.44	7.97	7.82	7.49	8.1	5.98	6.48	Cla97Chr01	4128739	4130478	-
Cla97C01G004250	0.76	1.42	1.46	0.78	0.68	0.11	0.11	0	0.18	0.4	0.21	0.2	Cla97Chr01	4140877	4141722	-	2
Cla97C01G004270	1.04	1.92	1.82	2.2	1.13	2.14	0.83	0.69	1.37	0.93	0.31	1.19	Cla97Chr01	4166043	4167134	-
Cla97C01G004280	3.92	5.13	5.61	5.28	5.66	4.46	6.7	6.76	6.64	6.39	7.19	5.72	Cla97Chr01	4172836	4177256	-
Cla97C01G004290	7.9	5.91	6.74	5.33	5.77	3.17	3.56	3.45	3.85	1.46	0.86	0.79	Cla97Chr01	4181733	4183328	+	1
Cla97C01G004300	25.8	18.05	24.88	15.43	33.15	19.13	51.19	40.64	60.46	15.99	8.79	8.88	Cla97Chr01	4192097	4194755	+	6
Cla97C01G004310	8.88	10.34	9.67	8.81	9.96	8.24	9.11	11.41	8.69	7.03	6.1	4.54	Cla97Chr01	4207647	4212755	+
Cla97C01G004320	12.84	11.75	13.55	13.71	11.49	11.26	19.65	20.64	19.61	21.1	18.03	19.9	Cla97Chr01	4215205	4220075	-
Cla97C01G004330	55.26	56.41	65.95	91.84	95.36	123.89	88.42	77.31	72.68	109.35	126.16	123.67	Cla97Chr01	4222245	4227073	+	5
Cla97C01G004340	281.23	302.93	267.54	270.27	267.38	206.26	171.07	172.07	164.37	224.28	128.51	124.68	Cla97Chr01	4227764	4229865	-
Cla97C01G004350	262.42	272.6	257.78	223.73	229.54	156.44	197.08	218.06	184.19	226.13	188.22	169.33	Cla97Chr01	4232344	4233975	-
Cla97C01G004360	0.14	0.05	0.2	0.08	0.1	0.06	0.06	0.06	0.02	0	0	0	Cla97Chr01	4239460	4248823	+	1
Cla97C01G004370	59.14	50.73	55.8	60.11	54.76	54.08	76.7	79.26	71.13	86.49	66.81	66.51	Cla97Chr01	4253459	4256178	+
Cla97C01G004380	18.79	19.75	17.03	22.74	20.37	17.68	24.06	27.05	26.19	25.94	27.31	21.9	Cla97Chr01	4257770	4262434	-
Cla97C01G004390	0.05	0.22	0.24	1.34	0.93	1.31	16.45	22.75	21.42	18.53	18.86	14.9	Cla97Chr01	4269771	4273138	+	4
Cla97C01G004400	15.77	16.43	18.1	19.13	21.31	22.69	37.04	44.04	46.09	36.01	42.8	46.78	Cla97Chr01	4275519	4280502	-	4
Cla97C01G004410	3.55	2.11	4.4	2.66	1.93	1.73	4.25	5.08	1.89	4.17	3.88	2.7	Cla97Chr01	4286429	4286841	-
Cla97C01G004420	2.83	2.26	3.04	2.41	2.21	2.2	2.99	3.46	3.28	4.23	4.04	3.58	Cla97Chr01	4286869	4289012	-
Cla97C01G004430	24.39	21.04	24.09	18.36	17.98	16.57	18.59	20.48	20.78	23.54	19.26	20.32	Cla97Chr01	4291083	4297170	-
Cla97C01G004440	6.08	6.59	6.02	6.51	6.67	4.74	7.63	8.61	6.55	1.7	5.35	2.8	Cla97Chr01	4316308	4317318	+	6
Cla97C01G004450	8.78	9.65	9.54	13.78	15.58	16.73	12.23	11.84	13.07	13.39	17.29	14.86	Cla97Chr01	4323341	4327025	-
Cla97C01G004460	20.23	24.82	23.5	27.18	30.05	31.05	35.49	38.12	40.34	29.73	33.46	24.16	Cla97Chr01	4329421	4332785	-
Cla97C01G004470	0.29	0	0.22	0.17	0	0.34	0.25	0.4	0.82	0.09	1.47	0.31	Cla97Chr01	4332932	4333207	-
Cla97C01G004490	0.03	0	0	0	0	0	0	0	0	0	0	0	Cla97Chr01	4340569	4343200	-
Cla97C01G004510	0.22	0.25	0.28	0.48	0.32	0.21	0.39	0.27	0.37	0.37	0.07	0.1	Cla97Chr01	4348584	4350590	+
Cla97C01G004520	1.1	0.74	0.87	0.88	0.84	0.2	0.02	0.06	0.04	0.04	0	0.04	Cla97Chr01	4352741	4355014	+	1
Cla97C01G004530	0.7	0.47	0.37	0.37	0.48	0.27	0.11	0	0.41	0.39	0.05	0.07	Cla97Chr01	4361547	4362413	-
Cla97C01G004540	0.73	0.84	0.78	0.64	0.63	0.52	0.18	0.06	0.12	0.05	0.2	0.08	Cla97Chr01	4364128	4366188	+	1
Cla97C01G004550	7.78	6.26	6.26	6.23	5.85	6.21	3.16	3.31	3.41	1.79	1.93	1.41	Cla97Chr01	4373646	4377541	+	1
Cla97C01G004560	38.65	43.41	37.46	34.06	30.42	23.09	31.32	31.77	28.18	21.39	25.15	20.7	Cla97Chr01	4380128	4382819	-
Cla97C01G004570	0	0.06	0.3	0.58	0.63	0.41	0	0	0.19	0	0.17	0	Cla97Chr01	4394390	4395178	+	3	AP2/ERF-ERF
Cla97C01G004600	0	0	0.29	0	0	0.23	0.91	0	0.74	0.47	2.43	0.28	Cla97Chr01	4400899	4401279	-
Cla97C01G004620	41.43	38.09	44.7	47.58	56.41	57.03	81.96	92.56	85.95	48.37	38.31	28.02	Cla97Chr01	4414417	4418214	-	6
Cla97C01G004630	5.19	7.2	5.74	11.59	10.88	8.31	4.02	3.72	4.98	2.15	2	1.28	Cla97Chr01	4428091	4432318	+	3
Cla97C01G004640	23.55	18.4	22.23	21.27	20.38	21.06	23.59	27.56	25.04	17.05	14.74	11.08	Cla97Chr01	4434749	4457077	-
Cla97C01G004650	186.65	210.45	200.34	158.37	150.21	115.54	97.73	106.9	93.27	137.49	126.72	124	Cla97Chr01	4458615	4459771	-
Cla97C01G004660	0.47	0.5	0.46	0.71	0.48	0.54	0	0.17	0	0.38	0.09	0.45	Cla97Chr01	4487858	4489182	-
Cla97C01G004670	21.85	24.9	22.06	30.25	28.96	30.6	53.36	60.69	51.91	47.42	49.74	46.83	Cla97Chr01	4496586	4497575	-	4
Cla97C01G004680	18.8	18.45	21.44	20.54	16.21	19.86	23.28	20.93	19.55	22.42	19.68	23.55	Cla97Chr01	4502309	4504903	+
Cla97C01G004690	11.7	12.97	9.91	7.86	11.83	11.38	14.15	10.71	11.54	11.55	7.74	16.7	Cla97Chr01	4504959	4506095	+
Cla97C01G004700	10.66	5.97	12.01	3.85	3.75	3.06	0	0	0.16	0	0	0	Cla97Chr01	4508525	4510479	-	2	AUX/IAA
Cla97C01G004710	8.99	10.26	9.43	10.07	10.92	11.2	4.57	5.15	6.28	3.86	2.34	2.09	Cla97Chr01	4519175	4522049	+	1
Cla97C01G004720	33.75	39.37	36.88	32.51	30.64	26.56	24.75	22.37	23.72	18.96	22.41	18.93	Cla97Chr01	4524020	4526580	+
Cla97C01G004730	0.41	0.14	0.53	0.28	0.15	0.17	0	0	0	0.04	0.08	0.03	Cla97Chr01	4527952	4533775	-	2
Cla97C01G004740	1.13	2.64	1.49	0.12	0.33	0.25	0	0.04	0	0	0.04	0	Cla97Chr01	4537563	4539806	+	2
Cla97C01G004750	37.01	34.36	37.08	23.01	23.67	19.35	23.88	24.21	24.23	17.33	16.14	14.07	Cla97Chr01	4552098	4556815	+
Cla97C01G004760	54.16	47.41	60	49.31	51.52	49.76	48.76	51.43	48.55	46.71	28.43	36.63	Cla97Chr01	4560831	4564066	+
Cla97C01G004770	16.6	16.65	15.96	12.53	10.43	9.1	10.29	11.61	12.56	7.4	7.37	4.39	Cla97Chr01	4566812	4569040	+	2
Cla97C01G004780	3.78	4.62	3.71	5.81	6.54	6.8	6.41	6.92	8.07	6.99	8.54	7.16	Cla97Chr01	4569522	4579501	+	4
Cla97C01G004790	2.4	1.78	1.61	1.68	2.13	2.24	0.9	1.74	1.08	1.46	0.85	1.07	Cla97Chr01	4587958	4594914	+
Cla97C01G004800	58.37	59.05	55.58	66.5	55.95	55.9	42.55	37.84	40.68	68	63.92	85.15	Cla97Chr01	4600293	4601204	+	5
Cla97C01G004810	33.47	36.94	33.66	36.07	35.99	33.54	35.08	30.93	28.82	30.44	25.86	28.69	Cla97Chr01	4601271	4605544	+
Cla97C01G004820	35.61	37.1	31.81	30.87	29.64	26.76	32.07	30.07	27.89	19.89	17.02	15.93	Cla97Chr01	4605550	4608321	+
Cla97C01G004830	62.76	76.29	69.23	51.99	49.5	48.52	41.35	52.58	37.28	35.26	28.75	30.57	Cla97Chr01	4608622	4608834	+
Cla97C01G004840	14.85	13.52	16.45	10.41	11.11	12.36	13.86	6.47	10.97	4.1	7.03	5.03	Cla97Chr01	4609352	4613764	+	1
Cla97C01G004850	1.31	2.18	2.5	0.92	0.95	1.76	1.1	0.96	1.35	1.02	0.32	1.07	Cla97Chr01	4614889	4618434	-
Cla97C01G004860	47.57	52.4	55.82	58.01	67.03	62.12	99.05	106.73	96.18	79.81	83.97	71.91	Cla97Chr01	4625221	4627797	-	4
Cla97C01G004870	2.25	2.36	2.92	2.9	2.21	3.55	3.19	5.39	3.88	2.24	3.08	1.15	Cla97Chr01	4631888	4633087	-
Cla97C01G004880	5.82	4.9	5.25	5.07	4.97	3.38	5.39	7.33	6.26	3.91	3.09	3.2	Cla97Chr01	4634954	4640993	+
Cla97C01G004890	2.07	1.64	0.85	1.17	0.97	0.4	0.89	0.38	0.11	0.1	0.1	0.25	Cla97Chr01	4642000	4642334	-	2
Cla97C01G004900	7.57	4.63	5.91	3.13	2.84	2.23	1.38	1.95	1.34	1.89	1.48	0.39	Cla97Chr01	4642514	4645817	+	2
Cla97C01G004910	195.92	147.7	134.85	104.78	122.18	198.66	49.51	46.42	63.8	47.54	38.86	49.11	Cla97Chr01	4647658	4648164	-	1	AP2/ERF-ERF
Cla97C01G004920	292.8	141.29	218.97	83.92	145.86	403.69	16.19	37.1	93.81	7.47	4.81	4.96	Cla97Chr01	4652633	4653358	-	1	AP2/ERF-ERF
Cla97C01G004930	25.85	35.04	28.39	25.62	31.6	23.89	21.06	20.07	23.3	11.1	12.72	16.42	Cla97Chr01	4664453	4664845	+
Cla97C01G004940	2.36	2.32	2.85	0.69	0.8	0.8	1.3	0.38	0.77	0.73	0.97	0.5	Cla97Chr01	4666128	4666358	+	2
Cla97C01G004960	34.2	29.53	33.31	8.99	7.29	7.85	4.48	2.76	4.65	3.92	2.87	2.17	Cla97Chr01	4671659	4672505	-	2
Cla97C01G004970	0.08	0.25	0.04	0.55	0.2	0.09	0.17	0.08	0.27	0.09	0.29	0.04	Cla97Chr01	4677376	4679510	+
Cla97C01G004990	7.97	6.5	6.42	6.23	5.6	3.44	2.07	2.88	3.17	3.29	4.43	1.28	Cla97Chr01	4699023	4701669	-	2
Cla97C01G005000	0.01	0.03	0	0	0	0	0	0	0	0	0	0	Cla97Chr01	4711068	4718453	+
Cla97C01G005010	1.4	2.65	2.29	2.81	1.67	2.36	0.46	0.73	0.9	2.47	3.65	2.65	Cla97Chr01	4723552	4726977	+	5
Cla97C01G005020	6.3	4.76	4.32	1.42	1.17	0.95	0.57	0.7	0.96	0.71	0.8	0.96	Cla97Chr01	4730750	4761265	-	2
Cla97C01G005030	6.34	7.42	5.44	4.88	3.97	4.4	4.52	3.88	3.87	2.86	3.14	3.69	Cla97Chr01	4765028	4772116	+
Cla97C01G005040	3.06	3.15	2.64	2.66	3.86	3.2	0.31	0.7	2.33	0.1	0.17	0.08	Cla97Chr01	4778235	4780791	+	1
Cla97C01G005050	28.33	27.82	26.18	37.5	39.17	39.65	38.99	42.88	43.39	39.75	40.89	32.06	Cla97Chr01	4782423	4789043	-
Cla97C01G005060	38.04	35.61	39.3	45.41	47.32	54.71	51.1	48.88	53.33	70.04	70.62	81.06	Cla97Chr01	4801863	4802258	-	5
Cla97C01G005070	21.15	17.86	19.52	20.79	19.73	19.48	24.06	27.85	25.1	23.73	22.2	17.87	Cla97Chr01	4803371	4808250	+
Cla97C01G005080	135.18	132.97	146.03	132.85	137.79	107.53	118.25	129.93	110.94	158.84	137.2	112.43	Cla97Chr01	4810440	4811699	-
Cla97C01G005090	32.27	29.25	31.87	39.8	33.09	41.82	26.72	28.52	30.35	26.29	28.74	31.12	Cla97Chr01	4816430	4823665	-
Cla97C01G005100	12.04	16.55	16.1	16.22	18.07	17.48	19.44	18.06	18.08	12.81	18.25	15.34	Cla97Chr01	4828798	4829646	-
Cla97C01G005110	7.65	7.99	13.41	12.96	11.83	13.86	17.79	16.4	16.75	12.11	11.68	12.62	Cla97Chr01	4830380	4831699	-
Cla97C01G005120	1.98	1.87	2.31	4.09	4.57	5.24	2.04	1.01	3.17	1.18	0.75	0.45	Cla97Chr01	4834975	4837509	-	3
Cla97C01G005130	23.44	21.33	23.92	31.93	33.32	32.4	25.52	27.87	31.43	27.54	17.09	17.23	Cla97Chr01	4841268	4845136	-
Cla97C01G005140	0.39	0	0	0.11	0	0	0	0	0.24	0.23	0.44	0.28	Cla97Chr01	4847886	4848371	-
Cla97C01G005150	6.89	7.04	6.89	4.14	4.54	3.38	11.22	12.89	13.92	13.4	14.62	16.47	Cla97Chr01	4852642	4872348	-	4
Cla97C01G005160	11.06	7.48	7.62	17.71	8.48	3.35	1.07	0.32	1.98	0	0	0	Cla97Chr01	4876156	4879996	-	1
Cla97C01G005180	56.81	63.74	65.31	45.14	41.41	34.38	36.13	32.48	36.22	45.48	45.86	51.3	Cla97Chr01	4891895	4899085	+
Cla97C01G005190	18.61	16.67	17.52	15.67	13.03	15.96	15.25	15.42	15.77	16.66	17.11	15.28	Cla97Chr01	4915538	4918101	+
Cla97C01G005210	0	0.04	0	0	0	0	0	0	0	0	0	0	Cla97Chr01	4926911	4933908	-
Cla97C01G005230	0.14	0	0.06	0	0	0	0	0	0	0	0	0	Cla97Chr01	4944497	4950450	+
Cla97C01G005240	19.75	17.77	20.84	24.09	24.08	18.6	21.33	26.46	21.81	26.45	26.38	18.03	Cla97Chr01	4954024	4962427	-
Cla97C01G005250	31.85	25.02	25.41	19.42	19.37	16.73	33.93	38.7	34.64	42.42	55.26	37.97	Cla97Chr01	4964679	4969479	-	5
Cla97C01G005280	0.73	0.1	0.41	0.19	0.23	0.21	0.02	0.02	0.05	0	0.01	0	Cla97Chr01	4980105	4982649	-	2
Cla97C01G005290	7.28	7.73	6.3	14.82	16.79	15.3	22.27	21.04	16.34	26	29.1	21.92	Cla97Chr01	4985026	4987905	+	4
Cla97C01G005300	0.05	0	0	0	0	0	0	0	0	0	0	0	Cla97Chr01	4988868	5000685	-
Cla97C01G005310	7.67	7.5	7.71	9.57	9.97	10.74	11.92	14.37	11.74	15.95	15.69	13.35	Cla97Chr01	5009264	5041008	-	4
Cla97C01G005320	0.26	0	0.07	0.15	0.19	0.08	0	0	0.05	0	0	0.05	Cla97Chr01	5049156	5053174	+	1
Cla97C01G005330	6.75	8.29	6.5	8.6	6.6	6.95	4.78	3.7	4.77	11.05	9.87	9.41	Cla97Chr01	5056049	5062001	+	5
Cla97C01G005340	0.29	0.6	0.09	0.27	0.49	0.11	0.66	0.95	0.48	0.17	0.32	0.41	Cla97Chr01	5063211	5063633	-
Cla97C01G005350	50.31	52.65	45.99	54.52	44.41	34.63	29.91	26.93	28.08	59.71	54.53	65.3	Cla97Chr01	5065290	5066195	-	5
Cla97C01G005360	22.36	16.18	14.27	8.85	6.36	5.11	1.4	1.54	2.74	0.69	0.83	0.61	Cla97Chr01	5084420	5088896	+	2
Cla97C01G005370	4.1	7.09	6.1	9.95	10.81	10.82	25.85	28.18	27.66	47.51	52.64	39.08	Cla97Chr01	5098526	5100508	-	5
Cla97C01G005380	0.75	0.64	0.6	0.34	0.28	0.14	0.09	0	0.1	0.01	0	0	Cla97Chr01	5102897	5105754	-	2
Cla97C01G005390	28.6	31.33	27.94	25.77	24.74	20.88	18.88	22.03	20.17	21.6	17.32	18.28	Cla97Chr01	5129793	5136097	-
Cla97C01G005400	365.3	375.76	354.65	361	334.17	256.62	268.4	272.55	240.75	331.13	321.94	263.28	Cla97Chr01	5142051	5143530	+
Cla97C01G005410	0	0	0	0.04	0	0.04	0	0.04	0.1	3	1.21	3.38	Cla97Chr01	5145648	5153197	-	5
Cla97C01G005420	0.07	0.01	0.13	0.08	0	0.07	0.05	0.01	0.04	0	0	0.01	Cla97Chr01	5156341	5167048	+	1
Cla97C01G005430	2.89	2.5	1.5	1.69	1.64	0.95	0	0	0	0	0	0	Cla97Chr01	5174665	5175849	-	1	MYB
Cla97C01G005440	13.12	6.39	8.64	5.27	3.33	1.53	0	0	0	0	0	0	Cla97Chr01	5186162	5187509	+	2
Cla97C01G005450	56.24	32.87	42.41	16.83	15.11	14.6	4.15	5.18	6.62	1.7	3.21	1.58	Cla97Chr01	5201591	5203069	+	2
Cla97C01G005460	29.15	24.63	29.13	23.78	24.05	25.18	4.33	4.88	4.81	7.2	11.49	4.51	Cla97Chr01	5213455	5215615	+	1
Cla97C01G005470	360.45	392.77	317.08	361.87	348.73	283.77	213.73	189.89	179.46	259.24	187.78	223.67	Cla97Chr01	5216349	5218389	-
Cla97C01G005480	54.55	65.62	55.56	61.72	59.04	43.23	63.58	69.94	67.93	80.12	72	71.26	Cla97Chr01	5221663	5223705	+
Cla97C01G005490	50.54	55.69	49.88	39.42	35.34	32.96	45.24	43.73	47.15	73.29	79.96	80	Cla97Chr01	5228993	5233752	+	5
Cla97C01G005520	0	0	0	0.54	0.32	0.17	0.15	0.46	1.14	0.18	0.04	0.05	Cla97Chr01	5254699	5256959	-	6
Cla97C01G005530	14.77	12.79	14.46	18.15	17.22	19.29	21.61	22.48	21.69	21.96	25.33	25.85	Cla97Chr01	5282445	5304261	-	4
Cla97C01G005540	7.29	5.27	6.51	3.8	4.96	2.83	1.33	2.04	2.49	0.42	0.9	0.25	Cla97Chr01	5312001	5314480	+	1
Cla97C01G005550	0.11	0.03	0.12	0	0	0	0	0	0	0	0	0	Cla97Chr01	5324943	5329459	+	2
Cla97C01G005560	0.03	0	0	0	0	0	0	0	0	0	0	0	Cla97Chr01	5335761	5349703	-
Cla97C01G005570	2.11	2.58	2.15	1.26	1.11	0.59	0.36	0.69	0.68	0.57	1.37	0.25	Cla97Chr01	5358982	5360853	-	2
Cla97C01G005580	25.24	30.13	24.31	25.13	30.32	26.43	40.96	35.04	34.86	30.02	27.76	27.65	Cla97Chr01	5380672	5381139	-
Cla97C01G005590	13.37	11.8	12.89	12.84	10.7	11.45	13.87	15.46	14.69	13.65	17.43	15.24	Cla97Chr01	5383181	5387130	+
Cla97C01G005600	12.6	16.39	15.62	15.99	14.17	14.49	16.8	17.28	22.37	16.24	20.3	17.49	Cla97Chr01	5387156	5390242	+
Cla97C01G005610	102.15	109.37	114.17	132.67	171.96	147.07	159.82	156.62	150.16	153.22	128.73	113.15	Cla97Chr01	5392679	5398729	-
Cla97C01G005630	5.89	5.66	6.06	4.52	4.72	4.26	4.11	4.12	4.28	9.76	12.6	13.19	Cla97Chr01	5404928	5412261	+	5
Cla97C01G005640	67.76	54.49	62.95	43.87	62.63	56.55	59.21	59.38	49.49	39.74	31.88	34.7	Cla97Chr01	5415081	5422554	-
Cla97C01G005650	60.54	57.26	57.17	52.46	48.66	47.12	47.25	48.12	44.8	42.75	40.09	38.99	Cla97Chr01	5429721	5448803	+
Cla97C01G005670	67.84	74.65	68.91	75.01	72.24	65.57	84.75	78.18	81.87	85.54	100.97	89.3	Cla97Chr01	5457112	5458607	-
Cla97C01G005680	0.41	0.68	0.28	0	0.92	0.52	0	0.36	0.31	0.39	1.65	0.94	Cla97Chr01	5462306	5462895	+
Cla97C01G005690	152.06	154.86	144.39	42.55	78.2	90.95	29.14	27.43	49.55	27.9	35.44	32.26	Cla97Chr01	5466294	5468074	-	2
Cla97C01G005700	46.17	69.08	57.98	62.51	48.63	45.74	30.47	31.98	40.81	33.58	55.77	62.48	Cla97Chr01	5496021	5496341	-
Cla97C01G005710	98.09	117.86	104.81	113.19	93.9	81.98	71.6	64.54	72.08	77.72	92.05	106.01	Cla97Chr01	5496426	5500105	-
Cla97C01G005720	8.26	7.31	6.64	9.9	9.35	6.4	13.21	14.13	17.94	15.41	18.68	13.96	Cla97Chr01	5502298	5504145	+	4
Cla97C01G005730	203.13	242.27	215.42	185.3	178.63	157.19	124.21	119.72	132.06	128.11	155.51	158.67	Cla97Chr01	5507418	5511674	+
Cla97C01G005740	78.75	88.85	80.22	57.03	59.26	42.48	38.2	25.18	30.54	26.65	22.35	27.86	Cla97Chr01	5514877	5515146	+	2
Cla97C01G005750	93.96	91.19	98.56	61.2	62.38	60.1	50.17	37.2	40.69	36.97	33.11	36.27	Cla97Chr01	5515173	5520090	-	2
Cla97C01G005760	76.95	68.41	76.32	76.31	71.43	72.74	70.75	68.07	67.33	92.2	110.77	94.04	Cla97Chr01	5535389	5540539	-
Cla97C01G005770	0.68	0.2	0.67	0.53	0.16	0.24	0	0.23	0.13	0.25	0	0.22	Cla97Chr01	5541595	5542513	+
Cla97C01G005780	1.38	1.48	1.67	1.32	1.14	0.66	0.48	0.59	0.79	0.36	0.37	0.75	Cla97Chr01	5542521	5544059	+	2
Cla97C01G005790	4	3.88	4.29	3.26	2.89	2.57	2.08	2.45	2.43	2.21	1.83	1.17	Cla97Chr01	5547270	5548673	-
Cla97C01G005800	0.14	0.06	0.02	0.04	0.03	0	0	0.03	0.04	0	0	0	Cla97Chr01	5550926	5552209	-
Cla97C01G005850	412.31	468.24	512.86	276.41	203.95	143.39	59	38.87	48.35	24.48	9.12	8.01	Cla97Chr01	5603447	5605839	+	2
Cla97C01G005860	0.81	1.13	0.32	0.09	0.66	0.19	1.02	0.71	0.2	0.1	0	0.12	Cla97Chr01	5609778	5610658	+
Cla97C01G005870	47.01	50.53	50.19	45.94	43.91	35.8	44.42	36.86	37.07	18.16	14.55	15.27	Cla97Chr01	5610660	5614073	+	1
Cla97C01G005880	40.55	38.59	41.83	27.85	24.97	24	31.7	30.87	33.53	56.93	63.66	73.97	Cla97Chr01	5616501	5628394	-	5
Cla97C01G005890	17.73	15.11	23.86	13.86	11.51	13.24	17.74	16.07	17.69	32.3	35.41	34.77	Cla97Chr01	5628878	5629476	-	5
Cla97C01G005900	186.79	177.95	122	53.87	36.86	22.83	2.52	5.2	5.31	6.36	10.24	2.07	Cla97Chr01	5671325	5673749	+	2
Cla97C01G005910	4.61	3.76	4.51	4.7	2.43	8.87	0	0.18	0.82	0.08	0.07	0.09	Cla97Chr01	5687151	5687768	+	1	AP2/ERF-ERF
Cla97C01G005920	0	0	0.09	0	0	0	0	0.42	0	0	0	0	Cla97Chr01	5691017	5692083	-
Cla97C01G005930	49.16	41.25	49.98	39.45	39.52	37.02	36.21	42.75	34.54	36.19	33.43	30.36	Cla97Chr01	5693484	5706858	-
Cla97C01G005940	56.35	23.88	33.84	12.26	12.02	6.46	0.63	0.88	1.07	0.3	0.26	0.11	Cla97Chr01	5711326	5718476	-	2
Cla97C01G005950	2.05	1.46	1	1.1	0.89	1	3.2	4.64	3.68	2.3	2.59	1.57	Cla97Chr01	5726739	5731834	+	6
Cla97C01G005960	70.76	71.89	61.19	71.38	66.98	51.21	65.4	75.28	80.03	88.03	66.81	70.03	Cla97Chr01	5733749	5737339	+
Cla97C01G005970	2.31	1.24	1.4	1.21	0.82	0.68	0.07	0	0.07	0	0	0	Cla97Chr01	5738652	5739332	-	1
Cla97C01G005980	5.89	3.37	4.15	4.37	3.86	2.45	0.28	0.27	0.09	0	0	0	Cla97Chr01	5739534	5740109	+	1
Cla97C01G006000	1.16	0.39	1.6	0.96	1.58	0.97	11.37	12.86	7.36	4.73	9.49	5.85	Cla97Chr01	5802824	5803084	+	4
Cla97C01G006010	0	0	0.02	0.1	0.02	0	0.02	0	0	0.06	0.02	0.07	Cla97Chr01	5807674	5812982	-
Cla97C01G006020	2.88	4.3	1.67	2.5	3.04	2.17	10.33	6.74	10.47	4.4	13.04	8.06	Cla97Chr01	5825712	5828090	+	4
Cla97C01G006030	61.81	48.87	58.67	69.69	68.24	61.23	57.08	58.09	52.35	69.16	63.26	52.91	Cla97Chr01	5830180	5836226	-
Cla97C01G006040	6.79	6.89	7.04	6.27	5.95	6.78	6.4	7.22	6.7	6.26	5.11	5.86	Cla97Chr01	5839954	5856242	+
Cla97C01G006050	57.38	23.47	53.14	16.18	38.68	58.56	12.34	9.76	4.73	0.2	0.18	0.82	Cla97Chr01	5869484	5869729	+	1
Cla97C01G006070	6.43	11.46	6.64	5.97	5.68	3.65	10.19	6.62	16.3	1.46	1.13	0.34	Cla97Chr01	5883766	5884548	-	6
Cla97C01G006080	55.23	35.05	51.39	38.63	49.81	61.42	92.25	103.77	92.13	62.38	53.7	53.64	Cla97Chr01	5896479	5907672	+	6
Cla97C01G006090	0.4	0.93	0.72	4.71	5.55	2.73	3.51	4.01	6.63	4.18	3.34	1.66	Cla97Chr01	5934408	5935067	-	6	C2H2
Cla97C01G006100	31.5	31.14	35.62	41.12	43.26	43.39	50.36	51.6	52.07	78.17	71.42	77.35	Cla97Chr01	5971791	5983675	-	5
Cla97C01G006110	0.28	0	0.73	0.14	0.11	0.49	0.04	0.04	0.22	0	0.08	0	Cla97Chr01	5996846	5998689	+
Cla97C01G006120	23.9	27.38	22.21	20.75	18.27	19.29	22.76	25.19	24.07	24.77	24.29	23.11	Cla97Chr01	6003972	6007849	+
Cla97C01G006130	30.42	34.4	27.57	48.27	56.09	31.03	12.81	11.35	20.52	8.92	10.47	9.86	Cla97Chr01	6011131	6011586	-	3
Cla97C01G006140	29.26	31.29	27.2	25.69	25.01	21.88	29.85	31.6	25.24	35.68	35.48	33.57	Cla97Chr01	6023971	6035760	+
Cla97C01G006150	54.5	49.9	49.56	38.96	43.02	41.08	19.02	19.31	20.42	13.66	12.99	10.26	Cla97Chr01	6050408	6053575	+	1
Cla97C01G006160	81.67	69.26	65.11	86.18	104.69	102.44	75.32	72.72	88.46	75.97	70.91	61.56	Cla97Chr01	6056754	6058263	-
Cla97C01G006170	20.84	20.23	19.96	19.95	19.47	20.13	20.78	21.9	21.64	24.45	25.04	28.94	Cla97Chr01	6062102	6069313	-
Cla97C01G006180	10.3	9.82	8.8	7.02	6.2	4.38	4.37	5.31	4.41	1.83	3.08	3.41	Cla97Chr01	6075059	6077335	+	2
Cla97C01G006190	12.32	14.72	15.91	7.7	5.89	6.66	15.9	16.26	15.56	17.86	21.37	22.37	Cla97Chr01	6083577	6090445	-	5
Cla97C01G006210	1.53	4.26	1.81	0.23	0.62	0.47	0	0	0	0	0	0	Cla97Chr01	6102508	6102777	-	2
Cla97C01G006220	30.9	39.5	32.44	9.7	9.53	6.24	1.03	1.36	1.24	0.37	0.14	0.41	Cla97Chr01	6103123	6106610	-	2	Others
Cla97C01G006230	0.32	0.7	1.09	0	0	0	0	0	0	0	0	0	Cla97Chr01	6117294	6117758	+	2
Cla97C01G006240	5.42	7.3	5.16	1.33	0.71	1.59	0.29	0.08	0.1	0.14	0.41	0.36	Cla97Chr01	6118128	6120926	+	2	C3H
Cla97C01G006250	13.51	25.43	17	22.27	17.66	16.24	13.44	15.11	13.71	16.04	20.92	14.47	Cla97Chr01	6142700	6143149	-
Cla97C01G006260	55.13	58.09	54.59	55.11	51.06	44.32	71.95	56.16	57.33	49.16	40.65	43.61	Cla97Chr01	6180434	6188672	-
Cla97C01G006270	125.22	108.79	115.72	230.93	269.37	252.51	399.9	495.45	365.29	397.96	460.53	300.14	Cla97Chr01	6194496	6197737	+	4
Cla97C01G006280	27.19	30.86	25.94	14.81	14.85	9.18	3.7	4.47	3.55	4.38	8.06	5.99	Cla97Chr01	6223580	6228128	+	2
Cla97C01G006290	2.2	2.17	2.03	3.51	3.55	2.12	1.37	1.74	1.64	0.67	1.2	0.46	Cla97Chr01	6229330	6231281	-	3
Cla97C01G006300	4.75	3.14	3.66	4.35	4.27	3.82	1.99	1.25	1.46	0.45	0.95	0.31	Cla97Chr01	6233234	6235511	-	1
Cla97C01G006310	226.33	196.37	230.98	195.44	237.29	202.31	224.13	273.73	251.5	220.97	188.32	180.32	Cla97Chr01	6240492	6244472	+
Cla97C01G006320	21.16	31.44	22.1	19.07	25.41	17.79	18.87	25.71	18.24	15.84	20.35	16.62	Cla97Chr01	6244708	6245019	+
Cla97C01G006330	34.39	29.74	40.9	36.76	37.29	37.39	58.04	73.96	62.32	80.8	85.8	68.91	Cla97Chr01	6248249	6258905	+	4
Cla97C01G006340	0	0	0	0.07	0	0	0	0	0	0	0	0	Cla97Chr01	6268951	6272330	+
Cla97C01G006350	0.86	2.11	1.17	1.02	1.32	0.64	0.05	0.12	0.2	0	0.09	0.03	Cla97Chr01	6303561	6306905	-	1
Cla97C01G006360	26.47	33.26	32.72	52.1	57.79	45.98	24.8	27.58	38.45	27.66	22.72	31.35	Cla97Chr01	6336004	6336447	-
Cla97C01G006370	125.13	129.61	135.12	135.71	150.83	136.99	94.36	81.18	94	65.04	58.09	89.6	Cla97Chr01	6353463	6353900	-
Cla97C01G006380	14.4	17.22	10.28	22.6	26.31	39.94	28.37	57.2	75.14	42.79	10.52	9.04	Cla97Chr01	6361902	6362969	-	6
Cla97C01G006390	4.72	8.64	6.69	8.59	7.94	6.5	7.67	8.18	12.27	6.45	5.21	6.38	Cla97Chr01	6372397	6372798	-
Cla97C01G006400	5.22	6.27	5.93	4.27	5.62	4.83	7.45	7.41	10.2	9.86	8.4	8.64	Cla97Chr01	6373557	6379221	-	4
Cla97C01G006410	3.04	1.51	2.83	2.11	1.41	1.04	0.2	0.23	0.34	0.1	0.08	0.05	Cla97Chr01	6380914	6382709	-	1
Cla97C01G006420	0	0	0	0.05	0	0	0	0	0	0	0.05	0	Cla97Chr01	6395583	6396768	-
Cla97C01G006430	0	0	0.08	0	0.1	0	0	0	0	0	0	0	Cla97Chr01	6399702	6400748	+
Cla97C01G006440	42.59	47.09	41.4	31.6	27.42	22.55	29.51	28.48	30.58	21.8	26.52	24.27	Cla97Chr01	6401662	6403311	-
Cla97C01G006450	23.3	18.9	22.69	14.1	13.05	12.15	16.86	16.61	15.39	12.6	17.63	12.88	Cla97Chr01	6403982	6407154	-
Cla97C01G006460	7.6	7.58	5.01	2.85	5.71	8.25	3.84	4.54	6.2	9.53	33.85	17.41	Cla97Chr01	6421413	6421877	+	5
Cla97C01G006470	117.4	107.77	117	122.49	119.03	130.57	60.45	61.42	57.03	28.68	25.22	25.67	Cla97Chr01	6434277	6435641	+	1
Cla97C01G006480	171.2	217.1	125.86	21.76	28.16	13.71	25.79	26.61	28.51	27.13	21.36	20.2	Cla97Chr01	6443072	6443887	+	2
Cla97C01G006490	3.19	2.29	2	1.65	2.95	1.67	0.23	0.35	0.87	0.47	0.22	0.04	Cla97Chr01	6453024	6454925	+	1
Cla97C01G006500	130.43	44.97	56.1	54.87	39.85	210.35	11.17	26.62	38.11	39.59	43.06	28.93	Cla97Chr01	6459024	6459548	-	3
Cla97C01G006510	12.99	18.23	12.84	10.65	10.75	7.59	7.9	8.72	6.99	7.06	6.92	5.09	Cla97Chr01	6468179	6468988	-
Cla97C01G006520	12.21	12.42	12.32	10.22	9.9	7.87	7.65	8.46	7.12	5.59	5.5	4.28	Cla97Chr01	6469987	6472339	-	1
Cla97C01G006540	4.19	3.29	2.9	8.01	7.1	3.85	0.68	0	0.21	0.14	0	0.16	Cla97Chr01	6485274	6485987	-	3
Cla97C01G006550	24.25	31.28	24.67	48.64	40.07	27.76	60.39	82.16	78.37	183.08	99.95	87.62	Cla97Chr01	6488707	6489504	+	5
Cla97C01G006560	0.55	0.97	0.22	2.18	2.41	0.66	4.89	6.86	4.89	11.04	14.64	14.11	Cla97Chr01	6491437	6492171	-	5
Cla97C01G006570	8.88	9.44	9.81	6.48	6.24	4.63	2.96	3.17	3.39	7.82	14.35	16.54	Cla97Chr01	6508447	6517964	+	5
Cla97C01G006580	4.89	5.82	5.95	5.71	5.62	7.92	9.01	10.7	9.02	9.7	8.98	7.08	Cla97Chr01	6521995	6524598	-
Cla97C01G006590	1.18	1.93	2.26	1.57	1.77	1.19	0.08	0	0	0	0	0	Cla97Chr01	6530810	6531100	+	1
Cla97C01G006600	162.56	212.78	133.6	100.56	94.78	57.2	43.93	53.49	53.77	54.62	74.09	46.93	Cla97Chr01	6549748	6550490	-	2
Cla97C01G006610	96.79	90.45	91.58	123.99	137.49	135.9	175.71	155.42	164.54	127.02	135.79	113.11	Cla97Chr01	6563645	6565523	+
Cla97C01G006620	174.99	167.32	181.67	162.02	156.68	162.62	132.18	131.45	142	106.16	81.01	92.94	Cla97Chr01	6576849	6578609	-
Cla97C01G006630	36.13	39.89	35.07	19.77	15.83	18.88	9.46	4.76	6.8	1.77	0.73	1.57	Cla97Chr01	6609466	6611887	+	2
Cla97C01G006640	22.92	21.73	22.53	15.56	16.42	13.73	21.25	17.35	18.7	19.47	20.39	21.39	Cla97Chr01	6615800	6618201	+
Cla97C01G006650	19.95	19.03	19.05	22.46	23.59	23.55	31.97	35.67	30.49	31.02	30.62	26.75	Cla97Chr01	6619920	6626439	+
Cla97C01G006660	130.59	123.32	135.87	165.69	149.2	150.3	103.3	108.94	108.62	123.95	102.1	108.97	Cla97Chr01	6655755	6658849	+
Cla97C01G006670	55.88	50.5	41.71	16.56	25.06	14.25	7.44	7.92	12.1	4.04	14.57	11.77	Cla97Chr01	6679102	6679743	+	2
Cla97C01G006680	67.31	66.6	68.77	46.15	57.6	52.86	88.66	159.38	144.75	145.25	213.02	89.98	Cla97Chr01	6719515	6728157	+	4
Cla97C01G006690	0.03	0.07	0.1	0.03	0.03	0.03	0	0.06	0.34	0.03	0.38	0.04	Cla97Chr01	6728872	6731208	-
Cla97C01G006700	366.42	350.9	361.67	191.71	227.54	294.42	374.42	265.29	176.36	2.26	4.3	5.37	Cla97Chr01	6746961	6747593	-	1
Cla97C01G006710	10.35	5.05	7.53	2.27	2.96	0.96	0	0	0.03	0	0	0	Cla97Chr01	6767617	6772280	+	2
Cla97C01G006720	4.27	5.4	5.67	5.39	3.1	3.48	11.31	8.49	8.33	10.34	6.77	5.04	Cla97Chr01	6776763	6777008	-	4
Cla97C01G006730	21.74	22.52	26.03	24.74	22.42	21.92	44.53	37.8	33.41	35.89	30.08	33.72	Cla97Chr01	6777035	6779200	+
Cla97C01G006740	15.93	21.33	17.79	25.74	26.12	29.42	64.93	64.73	56.03	60.17	64.38	60.06	Cla97Chr01	6781058	6783207	+	4
Cla97C01G006750	30.39	25.28	30.88	24.97	24.1	25.74	24.59	27.25	25.91	28.05	30.22	28.73	Cla97Chr01	6789037	6819146	+
Cla97C01G006760	9.59	12.6	11.46	12.95	13.16	10.03	9.21	9.13	11.55	7.96	12.54	13.03	Cla97Chr01	6819193	6819885	+
Cla97C01G006770	4.59	5.15	5.93	3.01	2.88	2.26	0.01	0.09	0.21	0.14	0.11	0.16	Cla97Chr01	6830896	6837155	+	2
Cla97C01G006780	16.47	17.32	18.37	25.28	22.59	30.99	23.33	25.55	26.91	38.59	43.93	36.01	Cla97Chr01	6839069	6842741	-	5
Cla97C01G006800	132.93	101.41	107.3	2.22	3.25	2.04	0	0.19	0.61	0	0.37	0.22	Cla97Chr01	6853547	6856435	-	2
Cla97C01G006810	121.66	119.33	123.63	122.21	133.94	137.92	136.42	131.48	124.09	117.89	106.16	96.41	Cla97Chr01	6866940	6872485	-
Cla97C01G006820	0.36	0.74	0.46	0.63	0.28	0.39	0.3	0.45	0.46	0.21	0.24	0.04	Cla97Chr01	6874433	6877142	-
Cla97C01G006830	264.44	160.61	184.9	215.04	252.48	547.62	407.11	341.61	388.46	358.6	363.85	367.86	Cla97Chr01	6887559	6888678	-	4
Cla97C01G006840	10.69	16.18	15.61	33.56	36.47	18.98	29.36	28.06	32.25	66.01	65.11	72.28	Cla97Chr01	6911185	6911424	+	5
Cla97C01G006850	18.68	17.7	17.47	11.69	11.98	9.63	11.53	12.96	9.61	9.26	6.71	5.36	Cla97Chr01	6916422	6920295	-	2
Cla97C01G006860	3.2	2.37	2.79	0.08	0.08	0	0	0	0	0	0	0	Cla97Chr01	6923616	6924164	-	2
Cla97C01G006870	254.64	200.53	241.95	227.7	229.92	253.94	236.06	254.8	256.13	308.36	305.74	208.1	Cla97Chr01	6929451	6932986	+
Cla97C01G006880	37.06	35.88	42.43	32.84	34.4	33.56	32.34	33.08	34.79	34.5	37.42	39.53	Cla97Chr01	6934018	6937835	-
Cla97C01G006890	3.04	4.23	3.94	3	2.21	2.47	0	0	0.2	0	0	0	Cla97Chr01	6943866	6947530	-	1
Cla97C01G006900	1.41	1.44	1.65	3.66	2.51	2.26	2.48	3.18	2.76	2.58	5.15	2.63	Cla97Chr01	6951779	6960726	+	4
Cla97C01G006910	0.07	0.16	0.2	0.82	0.19	2.4	0.09	0.41	0.38	0.44	2.1	0.19	Cla97Chr01	6968097	6972390	+	3
Cla97C01G006920	6.84	9.02	12.25	21.18	28.21	49.76	22.24	32.93	23.12	9.64	10.29	1.71	Cla97Chr01	6978255	6986814	-	3
Cla97C01G006930	17.82	26.55	19.71	43.26	42.35	45.12	26.21	31.97	39.9	25.14	36.28	17.23	Cla97Chr01	7011222	7015237	-	3
Cla97C01G006940	259.08	290.51	249.98	574.5	664.99	799.83	521.05	349.49	661.26	256.59	125.32	111.65	Cla97Chr01	7018600	7021403	-	3
Cla97C01G006950	5.08	4.08	5.72	2.55	2.92	3.53	1.44	0.96	1.53	0.57	0.71	0.4	Cla97Chr01	7049080	7051545	+	1
Cla97C01G006960	112.97	140.37	102.45	33.37	34.35	20.36	12.31	13.11	14.81	2.25	4.02	3.15	Cla97Chr01	7067634	7069325	+	2	PLATZ
Cla97C01G006970	1.11	1.14	1.1	0.95	0.69	0.47	0.14	0.21	0.23	0.1	0.21	0.07	Cla97Chr01	7071148	7073541	-	1
Cla97C01G006980	17.67	13.84	12.73	10.8	11.8	7.63	5.87	6.73	8.23	1.13	2.11	1.62	Cla97Chr01	7086749	7087996	+	1
Cla97C01G006990	17.29	15.05	19.55	15.33	14.1	15.29	22.03	27.25	24.56	19.19	20.37	15.52	Cla97Chr01	7089993	7114499	-
Cla97C01G007000	2.43	0.83	1.94	1.38	0.57	2.14	3.54	2.98	3.28	1.79	2.08	1.47	Cla97Chr01	7114651	7114866	-
Cla97C01G007020	17.17	19.07	22.32	33.73	27.76	39.22	33.37	35.34	38.27	42.1	32.91	16.91	Cla97Chr01	7121286	7124458	-
Cla97C01G007030	8.72	3.6	4.72	4.01	2.54	1.11	0.64	0.79	1.22	0.16	0.45	0.45	Cla97Chr01	7144537	7150726	-	2	Others
Cla97C01G007040	6.83	1.76	2.61	2.12	2.55	1.16	0.06	0.9	1.45	0	0.38	0.27	Cla97Chr01	7150763	7152228	-	2
Cla97C01G007050	31.48	38.17	32	54.28	52.28	33.05	18.52	17.54	27.78	6.08	8.45	2.96	Cla97Chr01	7198932	7199672	+	3	C2H2
Cla97C01G007060	0	0	0.08	0.39	0	0.1	0	0	0	0	0	0	Cla97Chr01	7202700	7205517	+
Cla97C01G007070	105.48	91.02	106.06	150.4	135.53	136.05	89.77	74.4	81.85	85.67	75.07	76.63	Cla97Chr01	7221409	7225118	+
Cla97C01G007080	5.22	7.43	6.76	5.51	5.14	3.5	0	0.07	0.22	0	0.03	0	Cla97Chr01	7226065	7227302	-	1
Cla97C01G007090	38.35	73.66	57.27	117.61	110.37	79.22	39.14	41.32	66.79	39.77	49.21	49.12	Cla97Chr01	7258192	7260537	+	3
Cla97C01G007100	825.59	793.81	699.82	589.03	639.36	566.7	304.36	239.8	280.2	570.55	501.97	880.2	Cla97Chr01	7267046	7271777	-	2
Cla97C01G007140	35.28	41.74	37.3	22.69	21.04	15.71	21.71	22.14	22.63	9.55	6.51	2.48	Cla97Chr01	7338074	7342324	+	2
Cla97C01G007150	94.14	115.5	106.77	87.25	93.32	83.33	81.97	79.45	74.79	87.73	81.39	83.58	Cla97Chr01	7344089	7344931	-
Cla97C01G007160	23.5	26.8	25.14	18.23	18.67	21.05	33.2	31.86	31.91	31.92	30.26	26.41	Cla97Chr01	7349034	7349870	-
Cla97C01G007170	1.02	1.71	1.49	0.88	0.8	0.56	0.28	0.42	1.24	0.04	1.08	0.64	Cla97Chr01	7372077	7373862	+
Cla97C01G007180	2.73	1.99	2.37	1.4	1.36	0.63	0.16	0.08	0.29	0.1	0.25	0.19	Cla97Chr01	7385107	7388514	-	2
Cla97C01G007190	18.09	14.52	20.82	13.24	13.05	13.63	25.46	29.79	26.53	38.79	37.59	24.96	Cla97Chr01	7402743	7405838	-	4
Cla97C01G007200	4.81	8.37	4.72	3.25	2.69	0.79	0.13	0.2	0.75	0.06	0.03	0.07	Cla97Chr01	7413393	7415257	+	2
Cla97C01G007210	5.65	5.73	5.34	4.02	3.64	2.72	0.91	0.92	0.87	0.75	1.12	0.72	Cla97Chr01	7420155	7422518	+	1
Cla97C01G007220	7.18	11.03	7.28	3.53	2.45	2.8	2.53	1.69	3.01	1.17	1.71	1.32	Cla97Chr01	7423187	7424967	-	2
Cla97C01G007230	12.42	12.11	14.84	15.35	16.05	23.71	15.72	15.85	14.27	9.29	13.12	10.61	Cla97Chr01	7445151	7465531	+
Cla97C01G007240	3.37	3.39	2.57	1.56	2.89	2.63	2.37	2.61	2.87	3.12	3.24	2.51	Cla97Chr01	7465766	7469823	+
Cla97C01G007250	0.53	0.64	0.83	3.89	3.41	1.51	3.23	5.24	3.64	2.77	1.31	0.21	Cla97Chr01	7489294	7491133	-	6
Cla97C01G007260	2.05	11.17	5.21	5.73	4.12	3.08	9.52	21.27	29.74	0.39	0.6	0	Cla97Chr01	7497186	7499456	-	6
Cla97C01G007270	0.82	1.71	2.31	0.57	0.91	1.47	0.03	0.15	0.02	0	0	0.19	Cla97Chr01	7506462	7508071	-	1
Cla97C01G007290	0	0.1	0.11	0.05	0	0.03	0	0.03	0	0.03	0.06	0	Cla97Chr01	7525001	7526583	+
Cla97C01G007300	62.7	60.25	68.44	62.46	68.07	60.96	33.88	31.86	37.51	33.58	47.11	42.84	Cla97Chr01	7532283	7537134	+
Cla97C01G007310	16.83	16.59	17.24	26.65	25.33	25.18	28.87	22.38	21.61	12.07	7.94	5.88	Cla97Chr01	7545287	7549010	+	3
Cla97C01G007320	15.46	13.18	13.1	9.79	9.09	8.67	8.39	9.91	8.65	9.91	11.46	8.81	Cla97Chr01	7552153	7567937	-
Cla97C01G007330	0.33	1.47	1.15	0.94	0	0.76	0	0	0	0	0	0	Cla97Chr01	7573271	7573513	+	1
Cla97C01G007340	172.86	482.01	964.36	14791.1	13845.4	20603.8	521.69	194.66	161.98	176.57	32.52	42.01	Cla97Chr01	7582115	7583400	+	3
Cla97C01G007350	2211.93	3543.62	3445.09	3542.78	5312.66	5817.48	4158.04	4032.91	4049.74	5467.59	2219.74	1188.86	Cla97Chr01	7587001	7587350	+
Cla97C01G007360	12.25	10.59	9.83	5.06	5.48	3.43	10.06	12.02	13.62	5.28	4.83	3.39	Cla97Chr01	7589330	7591165	-	6
Cla97C01G007370	12.63	10.04	10.76	11.28	10.42	10.09	17.75	17.71	16.69	19.9	17.92	20.34	Cla97Chr01	7596892	7597911	-	4
Cla97C01G007390	21.98	23.33	19.78	19.97	18.62	16.43	30.13	29.69	30.11	13.79	14.53	13.81	Cla97Chr01	7603915	7611141	-
Cla97C01G007400	25.03	32.02	26.51	21.18	16.11	19.24	18.45	26.08	22.16	20.02	19.17	17.07	Cla97Chr01	7614082	7614706	-
Cla97C01G007410	10.93	9.6	11.45	8.39	6.12	7.22	8.23	11.23	10.7	8.43	8.58	7.9	Cla97Chr01	7615894	7618257	-
Cla97C01G007420	13.7	13.33	15.8	16.55	14.31	13.76	16.45	17.84	18.64	11.56	8.35	6.92	Cla97Chr01	7623441	7625564	-
Cla97C01G007430	74.15	85.58	72.85	74.89	72.92	48.65	29.13	35.09	33.31	25.55	25.35	32.59	Cla97Chr01	7628257	7628525	-	1
Cla97C01G007440	83.15	87.01	83.35	64.29	73.09	49.53	35.88	33.85	41	34.13	30.23	34.26	Cla97Chr01	7628873	7632140	-	1
Cla97C01G007450	0.5	0.72	1.16	4.09	2.06	2.51	0.81	0.83	2.88	2.27	2.28	2.4	Cla97Chr01	7636370	7643976	-	3
Cla97C01G007460	19.74	13.22	12.36	13.56	15.2	10.87	0.19	0.28	0.38	0.04	0	0.1	Cla97Chr01	7654508	7656734	+	1
Cla97C01G007470	32.14	32.07	27.83	35.18	38.41	37.54	32.85	35.67	35.36	21.81	17.51	19.31	Cla97Chr01	7666673	7668169	-
Cla97C01G007500	7.69	6.38	7.05	6.99	6.18	6.58	6.6	7.92	7.83	5.88	7.17	8.17	Cla97Chr01	7677333	7681432	+
Cla97C01G007510	36.32	46.94	47.22	54.58	53.97	66.64	138.06	142.86	140.73	100.28	98.21	106.11	Cla97Chr01	7682185	7684470	-	4
Cla97C01G007520	36.09	42.6	41.01	39.55	36.79	34.93	47.18	44.78	41.54	33.85	38.67	38.83	Cla97Chr01	7695732	7698372	+
Cla97C01G007530	22.92	22.3	23.24	25.25	21.04	21.69	19.57	18.16	19.36	22.74	20.68	20.99	Cla97Chr01	7701307	7704338	+
Cla97C01G007560	0.68	1.01	1	0.73	0.54	0.45	0.14	0.35	0.18	0.09	0.01	0	Cla97Chr01	7720515	7722863	+	1
Cla97C01G007570	28.25	29.27	29.16	27.64	24.4	26.38	19.33	18.78	17.93	27.37	17.94	25.7	Cla97Chr01	7725684	7730131	-
Cla97C01G007580	38.3	32.37	35.51	16.71	14.9	9.71	6.94	7.22	6.59	6.13	6.13	7.15	Cla97Chr01	7733026	7738107	+	2
Cla97C01G007590	1.98	2.4	2.07	3.5	3.88	2.36	2	1.48	1.59	1.33	1.37	0.45	Cla97Chr01	7739796	7742043	-	3
Cla97C01G007600	0.1	0	0.05	0	0.05	0	0	0	0	0	0	0	Cla97Chr01	7749470	7750940	+
Cla97C01G007610	20.57	19.08	20.69	23.03	22.93	22.07	30.44	28.42	29.25	33.62	34.63	31.42	Cla97Chr01	7751674	7758220	-
Cla97C01G007620	3.68	4.88	2.81	5.3	5.49	4.48	1.17	1.06	1.5	0.79	0.93	0.58	Cla97Chr01	7767196	7770386	-	1
Cla97C01G007630	0.05	0	0	0.52	0.1	0	0	0.06	0	0	0	0	Cla97Chr01	7777021	7781830	+
Cla97C01G007640	0	0	0.18	0	0.06	0	0	0	0	0	0	0	Cla97Chr01	7783447	7785491	+
Cla97C01G007650	3.87	0.72	4.1	0.65	2.85	3.69	0	0	0.45	0	0	0	Cla97Chr01	7789687	7789968	-	1
Cla97C01G007660	24.09	25.77	22.64	22.11	26.49	22.77	36.08	36.72	33.31	26.49	29.58	27.78	Cla97Chr01	7801310	7803166	+
Cla97C01G007670	22	25.38	25.48	24.48	23.45	18.38	24.47	21.84	25.16	25.36	24.32	25.93	Cla97Chr01	7806882	7810907	-
Cla97C01G007680	5.34	4.59	4.31	4.11	4.06	3.87	3.45	4.3	3.07	3.94	2.94	4.09	Cla97Chr01	7814519	7817605	+
Cla97C01G007690	18.23	14.82	16.4	27.71	25.28	25.39	36.4	41.57	31.86	72.24	61.63	53.62	Cla97Chr01	7822651	7829932	+	5
Cla97C01G007700	46.93	37.25	38	24.02	23.66	13.14	4.19	4.69	7.19	4.8	4.88	4.38	Cla97Chr01	7830726	7833300	-	2	bHLH
Cla97C01G007720	25.75	18.35	22.58	16.57	16.26	15.37	14.19	13.25	13.19	10.73	11.11	9.88	Cla97Chr01	7860223	7863198	+
Cla97C01G007730	50.63	55.97	59.47	34.61	30.34	41.28	32.02	30.29	29.4	15.09	14.18	13.02	Cla97Chr01	7869378	7870320	-	2
Cla97C01G007740	1.22	0.62	0.96	0.64	0.25	0.7	0	0.27	0.2	0	0.09	0	Cla97Chr01	7879784	7880281	-	1
Cla97C01G007750	5.38	8.23	11.9	6.36	10.64	20.87	0.84	3.64	4.22	0.81	0.69	0.32	Cla97Chr01	7881402	7882842	+	3
Cla97C01G007760	5.85	6.77	5.25	4.72	3.12	4.95	0.26	1.18	0.86	0.6	1.07	0.22	Cla97Chr01	7882851	7884103	+	1	bZIP
Cla97C01G007770	52.08	40.95	47.05	36.87	32.68	30.93	25.1	24.83	25.37	23.75	22.47	20.14	Cla97Chr01	7890462	7893743	+
Cla97C01G007780	21.13	20.6	24.65	21.42	21.16	24.31	27.17	30.07	28.8	24.59	22.26	17.95	Cla97Chr01	7898224	7899024	+
Cla97C01G007790	20.69	23.3	25.65	28.45	29.15	24.33	7.63	6.02	11.11	3.79	7.26	3.48	Cla97Chr01	7900464	7903450	-	1
Cla97C01G007800	27.01	28.93	30.43	21.06	20.7	20.87	15.51	14.89	16.49	16.98	18.07	19.43	Cla97Chr01	7936133	7943622	+
Cla97C01G007820	31.12	29.07	29.92	20.34	18.8	18.76	16.14	16.27	15.53	17.5	17.15	19.16	Cla97Chr01	7958336	7976249	+
Cla97C01G007830	0	0	0.35	0	0	0	0	0	0	0	0.12	0	Cla97Chr01	7977431	7978215	-
Cla97C01G007840	0	0	0	0	0.21	0	0	0	0	0	0	0	Cla97Chr01	7978346	7979037	-
Cla97C01G007850	24.16	22.58	26.57	22.15	19.68	14.93	9.93	9.66	10.51	6.8	7.22	6.69	Cla97Chr01	8005333	8006068	+	1
Cla97C01G007860	24.79	20.41	22.84	17.12	14.42	13.02	10.93	12.96	11.32	12.03	8.68	7.91	Cla97Chr01	8024779	8055307	+	2
Cla97C01G007870	25.84	23.83	23.2	36.4	38.17	35.67	19	18.6	24.37	12.33	17.18	17.57	Cla97Chr01	8058349	8062672	+	3
Cla97C01G007880	0.04	0.05	0.13	0.02	0.09	0	0.04	0.02	0	0	0	0	Cla97Chr01	8063513	8068161	-	2
Cla97C01G007890	34.46	37.12	41.77	30.39	41.73	66.99	74.61	76.32	64.88	49.05	55.94	41	Cla97Chr01	8083441	8085585	-	6
Cla97C01G007900	13.96	16.53	13.19	10.79	10.83	11.99	23.41	27.43	31.35	18.54	22.35	17.79	Cla97Chr01	8104869	8106618	+	4
Cla97C01G007910	4.86	5.77	5.61	5.7	5.8	5.16	6.94	8.17	6.63	8.28	6.61	5.66	Cla97Chr01	8109465	8111654	+
Cla97C01G007920	13.76	14.05	14.03	13.13	10.35	14.09	16.74	17.34	20.21	15.22	14.12	13.97	Cla97Chr01	8116809	8119708	-
Cla97C01G007930	13.33	12.92	11.03	17.86	15.18	8.28	1.79	0.78	1.14	0	0.03	0.04	Cla97Chr01	8135504	8138157	+	1
Cla97C01G007940	360.31	332.72	351.95	295.75	274.93	240.34	157.25	157.28	188.23	83.95	92.24	84.45	Cla97Chr01	8152291	8152853	+	1
Cla97C01G007950	27.8	32	27.63	22.42	22.54	17.45	11.13	10.16	13.84	5.77	5.6	5.86	Cla97Chr01	8152967	8165144	-	1
Cla97C01G007970	0.4	0.37	0.47	1.64	1.05	0.46	0.34	0.2	0.05	0.59	0.39	0.47	Cla97Chr01	8181909	8187443	-	3
Cla97C01G007980	0.02	0.16	0.05	0.08	0.17	0.03	0.24	0.08	0.11	0	0	0	Cla97Chr01	8199060	8202185	-	6
Cla97C01G007990	51.07	56.32	52.14	74.49	65.55	57.61	72.36	66.07	83.71	53.72	59.07	62.13	Cla97Chr01	8205590	8207974	-
Cla97C01G008000	5.68	4.66	5.26	8.28	7.83	6.8	8.05	7.73	7.19	8.81	9.07	7.14	Cla97Chr01	8221036	8226601	-
Cla97C01G008010	40.51	32.7	31.98	60.74	46.05	44.79	26.29	21.19	24.12	4.02	3.04	4.58	Cla97Chr01	8234835	8237030	+	3
Cla97C01G008020	21.73	21.17	20.06	18.99	18.14	17.88	15.35	15.95	15.51	24.2	23.9	23.49	Cla97Chr01	8242929	8249132	-
Cla97C01G008030	29.63	31.6	25.23	23.9	24.84	23.62	19.1	17.26	17.61	18.73	18.87	22.89	Cla97Chr01	8259280	8262575	+
Cla97C01G008040	4.04	6.47	4.87	4.47	5.31	2.88	2.88	4.05	3.93	0.43	0.6	1.41	Cla97Chr01	8265004	8272358	-	1
Cla97C01G008050	22.65	17.8	19.55	21.24	21.45	19.12	25.69	25.38	26.66	32.78	30.11	29.48	Cla97Chr01	8272371	8280931	+
Cla97C01G008060	1.72	1.42	1.3	1.87	1.5	1.71	1.21	1.6	1.76	0.29	0.37	0.47	Cla97Chr01	8293441	8295103	+	3
Cla97C01G008070	30.29	31.56	28.29	63.64	69.31	45.9	47.73	54.64	66.94	45.88	46.77	34.45	Cla97Chr01	8297279	8300538	-	6
Cla97C01G008080	17.85	19.96	19.69	22.4	23.67	18.7	9.86	12.75	8.35	10.15	10.65	8.54	Cla97Chr01	8309980	8322152	+	1
Cla97C01G008090	5.19	3.21	5.66	4.25	3.83	6.7	4.18	3.28	2.21	1.46	3.08	1.26	Cla97Chr01	8326149	8327481	+
Cla97C01G008100	5.18	5.81	6.08	7.08	6.74	6.42	11.1	12.24	13.15	29.2	30.66	29.24	Cla97Chr01	8327597	8331514	+	5
Cla97C01G008110	26.69	24.58	22.36	27.8	28.56	26.6	32.76	28.74	29.43	26.53	23.72	25.91	Cla97Chr01	8335231	8337429	+
Cla97C01G008120	127.85	131.5	138.3	127.31	122.78	100.26	113.76	130.66	122.09	149.7	132.03	118.07	Cla97Chr01	8340061	8343168	-
Cla97C01G008130	39.36	40.38	40.03	32.32	29.75	25.2	30.58	29.79	32.08	38.44	33.19	35.29	Cla97Chr01	8347684	8354083	-
Cla97C01G008140	52.3	45.21	42.81	50.03	49.13	42.37	65.09	69.73	67.44	97.91	76.23	72.52	Cla97Chr01	8372043	8372615	+	4
Cla97C01G008150	94.45	86.37	101.49	74.3	78.22	87.55	73.26	67.28	67.23	73.91	55.29	80.01	Cla97Chr01	8377518	8393552	-
Cla97C01G008160	49.99	18.08	51.05	27.16	34.4	55.94	44.1	47.27	41.49	48.27	33.65	60.11	Cla97Chr01	8395736	8397230	-
Cla97C01G008170	106.4	110.77	112.31	114.23	123.61	117.57	130.79	146.56	135.25	152.28	145.2	134.09	Cla97Chr01	8402718	8406192	+
Cla97C01G008180	64.74	67.98	73.35	73.74	87.14	78.63	102.64	108.31	95.8	119.73	104.92	85.13	Cla97Chr01	8409465	8413002	+
Cla97C01G008190	7.55	8.12	7.55	9.21	8.82	8.01	8.54	10.01	11.53	13.63	14.72	10.28	Cla97Chr01	8413471	8416053	-
Cla97C01G008200	39.73	36.29	38.42	30.53	30.89	30.56	25.63	24.94	26.74	24.22	26.03	30.56	Cla97Chr01	8423010	8430745	+
Cla97C01G008210	2.39	1.54	2.23	1.19	0.95	0.49	0.38	0.73	0.52	0.34	0.49	0.69	Cla97Chr01	8434524	8437655	-	2
Cla97C01G008230	52.12	63.23	50.67	22.9	21.36	13.75	14.76	9.24	11.89	12.41	8.8	12.05	Cla97Chr01	8468936	8472136	-	2
Cla97C01G008240	29	28.94	27.85	21.28	25.11	23.9	36.85	45.74	33.01	35.86	31.28	23.98	Cla97Chr01	8487659	8496295	-
Cla97C01G008250	1081.93	1200.29	1016.87	1120.02	1216.59	1017.29	1756.2	2077.53	1819.61	2150.21	2009.93	1543.56	Cla97Chr01	8501923	8503243	+	4
Cla97C01G008260	0.06	0.07	0.17	0	0.06	0.07	0	0	0	0	0.06	0.08	Cla97Chr01	8511618	8512313	+
Cla97C01G008270	3.69	2.28	2.98	3.04	1.75	1.68	0.43	0.34	0.43	0.98	1.52	0.67	Cla97Chr01	8515338	8528684	+	1
Cla97C01G008280	0.43	0.47	0.6	0.44	0.36	0.2	0.48	0.16	0.27	0.17	0.16	0.23	Cla97Chr01	8532560	8541745	+	2
Cla97C01G008290	15.73	17.51	13.91	19.45	23.25	20.04	14.73	15.69	15.65	22.26	23.83	23.05	Cla97Chr01	8542632	8545792	-
Cla97C01G008300	3.39	3.26	3.96	4.13	3.99	2.7	2.22	2.76	2.94	2.76	3.49	3.36	Cla97Chr01	8557846	8566629	+
Cla97C01G008310	72.47	69.29	76.5	87.92	90.73	84.09	110.88	104.92	96.17	92.67	99.54	101.67	Cla97Chr01	8571193	8572464	+
Cla97C01G008320	0.03	0.04	0.03	0	0	0.07	0	0.03	0.12	0	0.04	0	Cla97Chr01	8589273	8590544	+
Cla97C01G008330	12.14	7.17	8.46	5.57	7.79	6.45	0.93	0.25	1.7	1.44	2.27	1.75	Cla97Chr01	8591520	8593341	-	1	HMG
Cla97C01G008340	35.34	29.65	33.57	29.69	26.35	38.26	34.91	39.55	35.68	43.4	45.3	43.74	Cla97Chr01	8603124	8603389	+
Cla97C01G008350	20.68	19.22	22.76	20.14	16.73	19.65	20.58	22.17	20.83	24.1	24.29	26.16	Cla97Chr01	8603482	8625951	+
Cla97C01G008360	134.5	119.12	119.91	171	180.24	156.33	66.23	81.12	88.34	51.13	56.69	53.66	Cla97Chr01	8632533	8634113	-	3
Cla97C01G008370	16.59	18.06	17.75	16.06	15.83	15.43	15.55	15.99	16.72	18.64	15.21	19.16	Cla97Chr01	8639615	8657008	-
Cla97C01G008380	30.06	29.38	28.75	44.26	48.71	44.21	64.02	61.06	65.53	45.33	40.98	35.47	Cla97Chr01	8664413	8664979	+	6
Cla97C01G008390	8.68	8.79	10.07	9.47	10.83	11.13	12.86	17.67	13.97	16.45	15.13	12.59	Cla97Chr01	8671058	8678214	+
Cla97C01G008400	0.88	2.55	2.72	4.73	2.61	2.62	0.54	0.44	1.52	0.48	0.15	0.48	Cla97Chr01	8694594	8694893	+	3
Cla97C01G008410	28.27	30.84	30.07	41.09	38.68	36.53	33.07	32.91	39.82	36.09	37.45	38.78	Cla97Chr01	8696396	8699144	+
Cla97C01G008430	0	0	0	0.2	0	0	0.07	0	0	0	0	0	Cla97Chr01	8709260	8710319	+
Cla97C01G008440	19.29	18.75	19.49	18.93	19.72	17.02	11.05	10.83	11.63	11.49	8.71	10.3	Cla97Chr01	8750008	8761795	-
Cla97C01G008450	38.64	41.74	39.38	60.08	62.33	56.42	58.06	65.44	65.57	73.93	73.07	79.83	Cla97Chr01	8770914	8774846	-	4
Cla97C01G008460	19.76	21.06	20.06	17.91	17.85	18.32	13.61	13.68	13.65	12.26	11.2	12.17	Cla97Chr01	8798550	8800457	-
Cla97C01G008470	34.68	39.55	37.6	35.98	38.63	42.15	44.66	44.9	44.06	41.1	42.15	39.13	Cla97Chr01	8810929	8813739	+
Cla97C01G008480	82.95	70.48	79	95.7	101.47	106.37	95.36	103.27	89.07	158.52	196.32	164.66	Cla97Chr01	8815026	8819234	+	5
Cla97C01G008490	0.32	0.34	0.57	0.2	0.18	0.66	0.03	0.08	0.01	0	0	0.05	Cla97Chr01	8824579	8831587	-	1
Cla97C01G008500	135.6	84.39	88.19	22.48	20.22	10.58	4.26	4.03	4.29	0.67	0.75	0.21	Cla97Chr01	8844687	8851325	-	2
Cla97C01G008510	24.33	18.32	21.55	17.15	15.12	13.55	15.53	16.61	17.01	21.51	20.8	22.17	Cla97Chr01	8888722	8898295	+
Cla97C01G008520	3.9	2.86	2.7	2.41	2.52	2.61	4.48	4.13	4.72	4.12	3.2	3.96	Cla97Chr01	8911840	8913417	-
Cla97C01G008530	9.17	10.44	8.84	27.36	24.93	27.65	36.5	46.16	34.95	94.08	81.23	90.2	Cla97Chr01	8921221	8922165	+	5
Cla97C01G008540	8.95	9.94	9.33	14.54	19.98	15.72	14.84	18.94	15.95	39.74	36.49	42.16	Cla97Chr01	8922249	8927163	+	5
Cla97C01G008550	32.36	32.97	27.1	23.74	22.51	12.65	4.23	3.83	5.57	1.37	1.67	0.83	Cla97Chr01	8948733	8949527	+	1	TCP
Cla97C01G008560	1.73	0.56	1.38	1.08	1.46	1.22	2.45	2.59	0.97	2.03	0.9	1.42	Cla97Chr01	8960684	8961232	+
Cla97C01G008570	2.45	3.59	2.79	3.61	3.68	3.25	3.81	5.14	4.48	3.84	3.7	4.16	Cla97Chr01	8961247	8962590	+
Cla97C01G008580	17.19	18.64	15.56	13.36	12.6	12.2	13.2	13.33	15.11	18.15	19.2	19.4	Cla97Chr01	8972709	8981073	-
Cla97C01G008590	22.19	21.47	25.36	31.46	29.6	28.66	33.44	35.92	31.35	27.08	21.42	23.36	Cla97Chr01	8995669	8996244	-
Cla97C01G008610	14.85	20.71	21.53	25.52	23.04	23.51	37.74	43.22	40.71	45.73	40.88	38.23	Cla97Chr01	9017253	9020318	+	4
Cla97C01G008620	51.08	44.41	52.36	46.16	44.65	43.84	49.36	54.13	52.35	46.16	47.41	42.88	Cla97Chr01	9021797	9030976	+
Cla97C01G008630	11.64	13.17	9.87	7.3	7.9	7.25	6.18	5.33	7.38	3.8	3.89	6.28	Cla97Chr01	9037302	9037937	-	2
Cla97C01G008640	96.23	115.4	92.69	75.05	76.91	56.9	56.29	60.81	55.56	73.16	68.81	64.6	Cla97Chr01	9041832	9066615	-
Cla97C01G008650	43.32	45.32	41.52	49.32	53.68	45.31	71.08	85.34	78.29	82.87	67.67	56.76	Cla97Chr01	9133211	9135436	+
Cla97C01G008660	4.38	7.03	2.24	1.53	1.8	1.25	0	0	0	0	0	0	Cla97Chr01	9169371	9170986	-	2
Cla97C01G008670	239.21	219.28	217.39	195.66	152.57	158.47	87.7	78.64	102.82	159.65	89.45	200.98	Cla97Chr01	9198432	9200099	+	2
Cla97C01G008680	34.38	31.58	30.96	55.97	36.96	35.1	25.56	30.54	42.41	5.34	4.62	5.32	Cla97Chr01	9228884	9229078	-	3
Cla97C01G008690	0	1.9	0.61	2.81	5.33	2.74	0	0.19	0.44	0.21	0.2	0	Cla97Chr01	9250423	9251284	+	3
Cla97C01G008700	23.73	24.46	23.99	21.14	20.18	23.72	33.31	34.39	35.55	21.12	21.24	19.17	Cla97Chr01	9279120	9282891	+
Cla97C01G008710	0.07	0.14	0.14	0.06	0.11	0.08	0	0.02	0	0	0.04	0	Cla97Chr01	9283568	9285903	-	1
Cla97C01G008720	16.14	18.6	18.21	22.46	22.31	22.54	30.2	34.51	29.35	32.96	28.34	31.11	Cla97Chr01	9295339	9306079	-	4
Cla97C01G008730	0.94	1.42	1.61	1.41	1.15	2.55	0.15	0.15	0.12	0.24	0.44	0.25	Cla97Chr01	9326519	9328893	-	1
Cla97C01G008740	50.94	57.26	53.84	46.04	41.36	42.79	38.03	37.09	40.41	34.91	41.17	38.46	Cla97Chr01	9352173	9361825	-
Cla97C01G008750	21.35	20.65	23.75	16.25	17.75	17.83	17.01	16.69	14.14	12.97	17.29	16.11	Cla97Chr01	9361844	9363527	-
Cla97C01G008760	5.68	7.99	6.61	21.25	25.65	51.91	95.32	80.85	84.76	162.91	208.07	313.56	Cla97Chr01	9448426	9451311	+	5
Cla97C01G008770	54.29	50.87	53.01	50.19	47.29	44.78	39.79	43.38	39.95	28.87	29.34	29.07	Cla97Chr01	9468969	9470422	+
Cla97C01G008780	0	0	0.13	0	0	0	0	0	0	0	0	0	Cla97Chr01	9483426	9486203	+
Cla97C01G008790	227.37	364.32	207.59	281.23	228.13	116.71	96.94	89.23	191.91	11.95	66.47	66.45	Cla97Chr01	9509168	9514668	+	1
Cla97C01G008800	2.58	3.38	2.09	2.09	1.79	2.11	0.53	0.61	0.46	1.33	3.5	1.32	Cla97Chr01	9527447	9529058	-	2
Cla97C01G008820	2.03	2.03	2.01	1.45	1.37	1.25	0.1	0.07	0.05	0.38	0.5	0.22	Cla97Chr01	9552717	9556801	-	1	NAC
Cla97C01G008840	48.47	51.7	44.12	32.6	31.59	26.88	33.58	37.28	34.94	35.24	25.61	27.96	Cla97Chr01	9591371	9595650	-
Cla97C01G008850	63	51.3	56.26	8.19	9.1	10.92	37.68	29.09	30.82	45.61	37.99	45.37	Cla97Chr01	9603493	9606125	-	2	MYB-related
Cla97C01G008860	31.98	34.59	33.96	28.57	24.36	22.95	25.27	26.36	26.39	31.07	29.81	27.84	Cla97Chr01	9624939	9626612	+
Cla97C01G008870	178.53	168.52	218.95	332.76	338.21	503.29	542.54	588.67	507.65	695.33	730.34	683.21	Cla97Chr01	9663187	9667812	+	4
Cla97C01G008880	29.96	75.37	61.66	320.79	347.27	354.54	303.83	299.07	249.01	481.13	299.35	264.84	Cla97Chr01	9746213	9747580	-	4
Cla97C01G008890	70.4	76.2	77.24	77.87	77.4	78.8	89.34	81.33	88.14	90.61	88.74	90.71	Cla97Chr01	9748821	9756210	-
Cla97C01G008900	0.7	0.95	0.69	6.31	3.2	4.65	9.79	10.03	16.72	10.86	19.41	19.62	Cla97Chr01	9788464	9791710	+	4
Cla97C01G008910	2.07	1.86	2.02	1.68	1.31	1.36	0.22	0.35	0.23	0.15	0.09	0.03	Cla97Chr01	9805940	9808326	-	1
Cla97C01G008920	20.38	28.61	19.32	76.42	87.26	101.39	1060.69	1163.41	1148.44	1032.38	876.35	1313.34	Cla97Chr01	9828058	9829729	+	4
Cla97C01G008930	2.1	2.23	1.94	3.09	3.11	3.3	2.17	2.61	2.16	4.46	5.96	3.73	Cla97Chr01	9833902	9835470	-	5
Cla97C01G008940	6.46	5.08	4.93	5.67	4.73	4.46	3.62	3.87	4.44	2.84	3.79	3.89	Cla97Chr01	9848039	9852490	+
Cla97C01G008950	43.41	39.35	47.97	34.04	35.24	44.64	22.4	21.3	18.42	18.04	10.02	7.54	Cla97Chr01	9855212	9858568	-	1
Cla97C01G008970	69.69	64.63	75.41	80.45	89.51	105.91	127.49	127.35	119.76	150.1	171.96	190.35	Cla97Chr01	9910734	9914800	-	5
Cla97C01G008980	37.13	34.95	40.62	41.35	40.04	42.27	46.96	49.71	46.44	42.74	39.7	42.03	Cla97Chr01	9938809	9954536	+
Cla97C01G008990	112.67	118	113.19	112.13	103.77	91.38	122.89	139.3	124.63	160	154.03	143.43	Cla97Chr01	9957811	9961461	-
Cla97C01G009000	45.36	55.44	51.22	44.18	39.92	38.26	39.59	41.6	48.68	40.72	49.11	44.75	Cla97Chr01	9995173	10009140	+
Cla97C01G009010	2	1.19	2.45	0.57	0.33	1.32	0.21	0.56	3.37	0.28	0.46	0	Cla97Chr01	10083651	10085380	-	2
Cla97C01G009020	66.73	73.38	67.57	64.18	64.49	66.74	88.75	80.16	79.47	87.47	105.81	99.12	Cla97Chr01	10110500	10114236	+
Cla97C01G009030	0.13	0.17	0.26	0.45	0.27	0	0	0	0	0	0	0	Cla97Chr01	10139725	10141284	+
Cla97C01G009040	11.6	11.3	9.75	9.1	7.82	7.97	7.66	8	7.85	7.01	6.16	7.88	Cla97Chr01	10141982	10165062	-
Cla97C01G009050	2.22	4.64	3.87	2.8	2.43	4.68	1.17	2.44	3.31	0.82	2.09	0.49	Cla97Chr01	10194124	10194657	-
Cla97C01G009060	14.76	11.35	10.31	5.3	5.57	3.5	1.58	1.99	2.14	0.62	0.54	0.34	Cla97Chr01	10197512	10200296	-	2
Cla97C01G009070	2.68	2.19	3.02	5.27	5.6	5.37	5.43	6.5	6.11	6.16	5.67	5.49	Cla97Chr01	10213043	10214665	+	4
Cla97C01G009080	1.47	3.18	2.89	3.62	3.67	2.69	4.51	4.91	3.57	3.44	4.24	3.61	Cla97Chr01	10215150	10223443	-
Cla97C01G009090	12.33	12.29	11.51	9.27	9.52	9.63	12.41	11.87	11.71	13	14	11.28	Cla97Chr01	10244174	10253302	+
Cla97C01G009100	0.4	0	0	0.46	0.41	0.46	0	0	0	0.72	0	0	Cla97Chr01	10254218	10254418	+
Cla97C01G009110	2.9	3.06	4.89	2.26	1.69	0.81	0.3	0.74	1.82	1.08	3.2	1.1	Cla97Chr01	10271806	10275611	+	2
Cla97C01G009120	6.05	4.37	5.45	3.22	3.62	1.64	1.83	1.95	1	0.95	0.86	0.91	Cla97Chr01	10290744	10295386	-	2
Cla97C01G009130	87.03	92.9	93.73	108.62	119.05	130.92	139.41	134.08	128.93	170.41	187.74	175.45	Cla97Chr01	10317891	10329764	+	5
Cla97C01G009140	23.72	18.96	22.89	21.04	20.68	21.4	12.88	12.71	13.79	11.85	14.51	13.51	Cla97Chr01	10333790	10341067	-
Cla97C01G009160	9.37	7.9	11.65	6.41	3.88	4.24	3.81	3.97	3.67	0.7	2.28	1.95	Cla97Chr01	10391646	10394944	+	2
Cla97C01G009170	16.1	13.99	15.72	14.15	9.98	9.44	6.93	5.67	6.53	2.08	2.73	1.67	Cla97Chr01	10395460	10396608	+	1
Cla97C01G009180	78.95	83.11	79.29	161.67	161.36	216.65	868.65	929.24	941.28	3145.66	3546.54	4444.81	Cla97Chr01	10396989	10400403	-	5
Cla97C01G009190	2.12	0.97	1.39	0.22	0.39	0	0	0.07	0.08	0	0	0	Cla97Chr01	10417093	10418864	-	2
Cla97C01G009200	0.41	0.77	0.65	2.06	1.62	2	2.24	0.92	1.96	2.22	1.1	1.66	Cla97Chr01	10426208	10432774	+	4
Cla97C01G009220	24.36	27.85	24.25	22.55	19.06	20.07	22.76	24.96	26.08	20.29	23.85	22.33	Cla97Chr01	10456140	10473780	+
Cla97C01G009230	13.83	12.08	16.57	14.01	13.73	15.94	26.22	28.89	25.49	24.26	26.64	23.49	Cla97Chr01	10492067	10501806	+	4
Cla97C01G009240	20.67	21.23	17.36	20.11	21.41	19.78	29.32	32.54	29.91	28.98	33.3	27.89	Cla97Chr01	10501814	10512334	+
Cla97C01G009250	43.68	40.56	41.96	49.59	42.42	38.94	40.12	39.76	41.05	53.52	54.48	64.25	Cla97Chr01	10531256	10547325	+
Cla97C01G009260	156.97	123.24	143.35	163.1	180.43	167.41	145.22	119.37	165.8	159.09	167.52	183.57	Cla97Chr01	10555950	10556624	+
Cla97C01G009270	0	0.79	0.23	0.97	1.23	0.13	0	0	0	0	0	0	Cla97Chr01	10637698	10641224	+	3	LOB
Cla97C01G009280	1.59	1.02	1.44	0.97	0.87	0.82	1.85	3.09	3.65	40.05	36.84	37.68	Cla97Chr01	10642784	10652522	-	5
Cla97C01G009290	0.16	0.1	0	0.54	0	0.55	0.83	0.35	0.5	0	0	0	Cla97Chr01	10668794	10669167	-	6
Cla97C01G009300	3.81	1.65	2.91	3.82	4.19	3.57	4.14	2.87	4.71	0.72	0.48	0.47	Cla97Chr01	10669381	10673129	-	3
Cla97C01G009310	33.31	28.8	29.58	28.49	26.45	25.46	16.1	16.15	19.91	25.3	20.34	19.13	Cla97Chr01	10725380	10729403	+
Cla97C01G009320	8.44	7.3	8.48	8	7.48	6.62	9.14	10.25	9.32	11.77	9.93	8.73	Cla97Chr01	10731300	10733084	-
Cla97C01G009330	11.9	6.65	12.23	9.86	13.56	9.12	9.8	15.63	14.5	8.47	8.79	2.93	Cla97Chr01	10757474	10758342	+
Cla97C01G009340	23.07	19.78	23.44	31.28	32.33	32.73	25.53	28.69	29.23	53.63	59.36	68.11	Cla97Chr01	10758890	10763268	+	5
Cla97C01G009380	183.62	183.27	196.01	249.69	244.79	228.41	245.04	231.03	227.07	207.64	170.49	152.58	Cla97Chr01	10861460	10864720	-
Cla97C01G009390	54.59	51.71	50.96	47.33	35.87	35.19	51.6	50.94	52.41	74.96	95.37	92.39	Cla97Chr01	10888467	10896956	+	5
Cla97C01G009400	9.49	6.03	10.78	14.04	11.27	27.61	10.39	9.22	9.83	5.24	4.27	4.33	Cla97Chr01	10921443	10922435	+	3
Cla97C01G009410	8.38	7.43	10.33	10.42	11.08	17.12	8.86	8.63	7.47	4.51	3.75	3.26	Cla97Chr01	10922448	10923791	+	3
Cla97C01G009420	44.56	49.35	48.56	54.63	50.59	47.47	47.72	43.5	43.39	31.64	27.59	28.05	Cla97Chr01	10930012	10933146	-
Cla97C01G009450	33.96	24.63	37.23	26.62	33.16	26.63	11.34	10.88	12.27	3.65	3.87	3.09	Cla97Chr01	11205944	11207054	-	1
Cla97C01G009480	1063.03	1251.07	1040.06	1064.33	964.63	994.33	1377.41	1366.72	1356.77	1232.43	1366.65	1556.34	Cla97Chr01	11260432	11270572	-
Cla97C01G009490	6.94	7.21	6.56	11.69	10.52	9.39	14.31	17.63	17.41	23.2	29.2	22.57	Cla97Chr01	11278692	11282851	-	5
Cla97C01G009500	0.18	0.22	0.1	0.12	0.11	0.08	0.12	0.04	0	0	0	0	Cla97Chr01	11283663	11299581	+
Cla97C01G009510	38.81	39.58	36.61	37.18	29.92	34.93	46.01	53.69	51.85	139.74	118.3	139.52	Cla97Chr01	11308744	11332568	+	5
Cla97C01G009520	16.2	14.7	14.7	14.91	16.04	15	20.05	22.71	20.5	16.9	14.47	13.91	Cla97Chr01	11348401	11359546	+
Cla97C01G009530	13.88	15.1	13.65	10.25	14.19	7	9.39	11.13	12.41	9.81	12.52	12.55	Cla97Chr01	11363145	11366584	+
Cla97C01G009540	28.74	34.59	32.35	15.47	13.84	14.42	3.26	1.54	3.74	2.59	1.18	0.97	Cla97Chr01	11395510	11396843	+	2
Cla97C01G009550	82.11	146.69	73.59	151.89	144.84	64.52	12.22	7.37	24.89	6.6	7.43	15.39	Cla97Chr01	11405125	11407826	-	1
Cla97C01G009560	0.76	0.92	0.43	1.31	0.81	0.99	0	0	0	0	0	0	Cla97Chr01	11696140	11697277	+	1
Cla97C01G009580	140.55	195.45	108.47	337.61	309.17	119.67	43	27.49	60.37	5.81	6.21	18.95	Cla97Chr01	11956892	11962435	+	3
Cla97C01G009590	220.14	479.17	334.72	23.45	12.47	7.85	0.12	0.17	0.32	0	0	0	Cla97Chr01	12157888	12160086	+	2
Cla97C01G009610	0	0	0	0	0	0	0	0	0	0	0.17	0	Cla97Chr01	12251678	12252068	-
Cla97C01G009620	8.63	7.32	7.68	14.91	13.32	9.25	5.61	4.01	7.81	1.67	2.84	1.21	Cla97Chr01	12350460	12351561	+	3
Cla97C01G009630	3.39	6.55	3.12	8.47	9.74	4.61	2.97	4.31	4.83	1.1	1.8	1.23	Cla97Chr01	12351588	12352263	+	3
Cla97C01G009660	100.79	87.99	103.68	100.98	99.82	108.92	72.01	74.55	73.7	68.28	64.47	62.31	Cla97Chr01	12414864	12421337	-
Cla97C01G009670	48.04	64.01	46.76	38.13	39.25	33.13	38.88	35.96	38.48	38.42	38.86	41.29	Cla97Chr01	12540115	12540486	+
Cla97C01G009690	45.27	43.37	54.88	53.54	62.64	57.19	53.07	58.38	50.93	40.13	51.53	19.07	Cla97Chr01	12545089	12547211	-
Cla97C01G009700	3.13	2.93	3.19	2.34	2.26	2.19	2.35	2.54	2.15	1.37	1.16	0.77	Cla97Chr01	12555252	12557372	-	1
Cla97C01G009710	0.36	0	0.47	0.18	0.2	0.09	0	0	0	0	0.04	0	Cla97Chr01	12584988	12585998	+	2
Cla97C01G009720	1.65	1.37	1.66	0.66	0.57	0.31	0.1	0.14	0.18	0.06	0.04	0.05	Cla97Chr01	12588997	12591459	-	2
Cla97C01G009730	45.93	45.3	45.83	64.82	73.26	68.72	128.82	159.19	120.75	153.12	146.23	76.64	Cla97Chr01	12606154	12610331	-	4
Cla97C01G009740	84.6	82.53	79.82	126.29	149.59	134.36	196.56	222.03	176.32	286.24	265.94	178.22	Cla97Chr01	12616289	12620887	+	4
Cla97C01G009750	0.02	0.09	0	0	0.01	0	0	0	0	0	0	0	Cla97Chr01	12650920	12657014	+
Cla97C01G009760	121.51	97.99	108.74	115.27	151.9	120.06	121.2	114.62	101.54	81.63	72.84	56.52	Cla97Chr01	12711843	12714292	+
Cla97C01G009770	3.34	3.69	3.12	3.24	3.08	3.43	4.18	5.47	5.38	7.3	6.51	4.61	Cla97Chr01	12720604	12725775	+	4
Cla97C01G009780	13.19	9.17	12.3	10.91	9.84	11.31	5.36	6.65	6.4	6.22	3.96	2.39	Cla97Chr01	12737346	12761559	+	1
Cla97C01G009790	21.02	19.06	23.55	17.89	19.96	16.84	16.58	16.41	14.07	13.29	14.61	9.16	Cla97Chr01	12763125	12766088	-
Cla97C01G009800	31.94	32.81	28.23	29.14	31.19	29.7	25.19	20.33	23.14	21.59	26.92	27.56	Cla97Chr01	12766366	12770707	+
Cla97C01G009810	22.36	21.13	23.07	25.72	25.78	26.7	23.31	22.54	25.53	18.98	17.4	19.11	Cla97Chr01	12775182	12779276	-
Cla97C01G009820	19.72	25.47	20.39	51.58	49.17	58.43	36.3	30.28	34.43	30.23	26.88	24.12	Cla97Chr01	12806649	12808540	-	3
Cla97C01G009830	11.59	8.46	13.6	27.22	26.86	34.68	19.06	19.04	17.65	18.35	17.97	15.45	Cla97Chr01	12810028	12812763	-	3
Cla97C01G009840	45.36	44.24	40.48	60.2	56.07	53.11	54.93	60.91	50.35	39.04	21.88	12.84	Cla97Chr01	12840385	12845598	-	3
Cla97C01G009850	31.77	32.36	32.52	42.09	42.95	45.09	59.02	65.67	59.14	74.84	71.75	58.42	Cla97Chr01	12888028	12893416	+	4
Cla97C01G009870	31.62	17.14	36.97	76.87	96.83	176.97	141.52	131.19	100.5	58.44	55.11	44.23	Cla97Chr01	12918650	12919772	+	6
Cla97C01G009880	45.47	43.58	43.21	111.44	118.74	144.1	92.68	88.48	81.48	50.63	52.65	40.73	Cla97Chr01	12919800	12929643	+	3
Cla97C01G009890	16.1	17.24	16.58	17.49	18.51	18.42	24.95	26.09	28.46	24.59	26.75	28.11	Cla97Chr01	13079227	13084191	+
Cla97C01G009900	0.1	0.07	0.47	0.04	0.08	0.02	0.15	0.47	0.22	1.08	13.52	1.73	Cla97Chr01	13085933	13097320	-	5
Cla97C01G009910	31.3	26.96	32.87	54.12	67.13	69.01	76.3	70.56	57.93	23.15	19.61	13.41	Cla97Chr01	13108595	13112200	-	6	PHD
Cla97C01G009920	54.05	61.16	63.62	75.23	81.49	91.75	106.84	96.05	96.77	72.97	71.74	80.23	Cla97Chr01	13140063	13143344	-
Cla97C01G009930	0.12	0.15	0.23	0	0	0	0	0	0	0	0	0	Cla97Chr01	13180094	13180444	+
Cla97C01G009940	0	0	0	0.43	0	0	0	0	0	0	0	0	Cla97Chr01	13182452	13182664	+
Cla97C01G009950	3.34	1.91	3.45	3.73	4.07	5.37	7.51	8.85	8.28	5.21	9.23	5.29	Cla97Chr01	13202611	13207649	-	4
Cla97C01G009970	19.74	16.48	21.54	40.97	49.15	64.61	60.11	53.06	51.67	60.55	47.61	48.62	Cla97Chr01	13297627	13301220	+	4
Cla97C01G009980	12.55	11.36	10.08	13.17	10.74	10.11	14.72	15.58	17.15	17.75	16.73	19.24	Cla97Chr01	13303589	13314111	+
Cla97C01G009990	42.44	41.77	41.34	33.15	31.7	27.97	33.51	34.12	32.5	30.21	29.7	30.51	Cla97Chr01	13400066	13402399	+
Cla97C01G010000	12.6	11.89	15.29	4.6	4.58	2.41	0.04	0.02	0.02	0.02	0	0	Cla97Chr01	13429002	13433857	+	2
Cla97C01G010010	39.02	25.59	28.88	12.39	12.15	17.36	19.43	21.42	17.32	21.91	23.06	19.75	Cla97Chr01	13520400	13522055	+	2
Cla97C01G010020	0.11	0.36	0.42	0.35	0.32	0.18	0.07	0.14	0.29	0.41	0.84	0.63	Cla97Chr01	13534882	13540427	-	5
Cla97C01G010030	8.11	4.47	5.99	3.29	3.42	2.71	1.51	1.42	1.12	0.5	0.83	0.17	Cla97Chr01	13680192	13681940	+	2
Cla97C01G010040	6.52	5.71	7.38	11.86	9.53	12.06	9.55	11.84	13.23	5.55	9.94	7.12	Cla97Chr01	13762657	13768066	+
Cla97C01G010050	43.62	57.85	51.06	56.72	53.52	60.55	138.26	140.01	135.94	49.55	85.14	64.2	Cla97Chr01	13769287	13772709	+	6
Cla97C01G010060	5.41	8.91	5.75	4.63	5.34	1.42	1.03	0.87	2.26	0.88	0.25	0.52	Cla97Chr01	13859060	13859856	-	2
Cla97C01G010070	11.14	12.63	10.73	8.55	7.56	8.82	6.51	7.41	7.15	13.52	12.42	12.35	Cla97Chr01	13863936	13864847	-	5
Cla97C01G010080	22.83	24.6	22.28	23.16	19.44	15.37	13.39	18.08	15.39	26.03	26.99	28.28	Cla97Chr01	13867988	13868231	-
Cla97C01G010090	8.5	5.68	6.12	9.48	7.42	7.46	8.83	11.32	9.6	18.62	20.78	25.64	Cla97Chr01	13909896	13916528	+	5
Cla97C01G010100	22.58	21.87	22.28	17.68	17.5	12.4	15.49	15.08	18.85	22.57	17.26	14.98	Cla97Chr01	13948341	13957916	+
Cla97C01G010110	0.02	0	0.15	0	0	0	0.05	0	0	0	0	0	Cla97Chr01	14021784	14023424	-
Cla97C01G010120	16.1	17.93	15.23	18.22	17.2	17.08	21.21	23.12	23.81	11.65	13.46	9.51	Cla97Chr01	14121203	14153357	-
Cla97C01G010140	0	0.11	0	0	0	0	0	0	0	0	0	0	Cla97Chr01	14246168	14246714	-
Cla97C01G010150	13.15	10.85	12.59	11.48	10.12	11.37	12.59	12.87	12.08	9.92	10.44	8.43	Cla97Chr01	14274812	14280643	-
Cla97C01G010160	21.75	22.47	22.04	25.26	26.87	26.67	35.71	36.8	36.09	30.34	34.6	23.86	Cla97Chr01	14327866	14329211	-
Cla97C01G010170	18856.8	19563.2	18437.4	23904.9	22700.2	18467.6	15491.5	13654.3	14651.8	20121	17078.2	21813.5	Cla97Chr01	14395071	14396092	-
Cla97C01G010180	83.2	70.68	74.76	80.34	81.46	72.46	66.03	72.99	69.7	93.53	99.49	83.76	Cla97Chr01	14434989	14440477	-
Cla97C01G010190	15.01	12.34	12.32	7.72	8.37	3.16	2.17	2.86	3.95	2.24	2.2	1.99	Cla97Chr01	14563492	14565494	+	2
Cla97C01G010200	19.48	10.13	16.5	14.13	13.8	16.47	20.25	26.04	18.01	27.62	18.25	23.25	Cla97Chr01	14585387	14585718	+
Cla97C01G010210	22.61	21.34	23.52	20.43	19.66	19.99	24.74	23.74	23.64	24.41	23.35	26.06	Cla97Chr01	14585899	14602804	+
Cla97C01G010220	26.71	29.72	24.58	17.54	18.46	10.18	6.26	8.38	20.94	2.08	19.08	19.67	Cla97Chr01	14621154	14623024	+	2
Cla97C01G010230	26.5	23.33	21.97	50.21	45.51	33.2	42.9	55.86	53.92	60.69	51.8	42.97	Cla97Chr01	14658768	14659343	+	4
Cla97C01G010240	159.8	176.34	180.1	180.44	145.63	133.69	14.56	8.43	22.06	5.67	9.82	16.41	Cla97Chr01	14769092	14773735	+	1
Cla97C01G010260	26.53	27.32	27	29.12	24.45	21.27	27.93	27.81	24.48	25.74	26.25	25.22	Cla97Chr01	14874836	14879460	+
Cla97C01G010270	24.67	25.39	26.43	25.6	27.66	24.85	26.94	29.07	26.41	25.14	27.59	27.57	Cla97Chr01	14886811	14894651	-
Cla97C01G010280	698.76	855.29	825.47	744.03	859.54	1031.14	874.95	1097.43	941.81	780.61	808.27	682.46	Cla97Chr01	14960660	14961007	+
Cla97C01G010290	244.16	247.99	236.14	220.49	224.5	209.68	229.28	214.62	235.04	197.61	213.5	214.86	Cla97Chr01	15040547	15047004	+
Cla97C01G010340	76.17	66.04	58.94	32.92	44.99	34.33	39.84	34.89	34.6	18.7	20.54	12.46	Cla97Chr01	15373740	15377114	-	2
Cla97C01G010350	20.59	19.31	20.81	24.51	25.39	23.45	28.28	35.9	30.66	46.57	47.42	38.8	Cla97Chr01	15390274	15400518	-	5
Cla97C01G010360	0	0	0	0	0.24	0	0	0	0	0	0	0	Cla97Chr01	15433664	15434045	+
Cla97C01G010370	3.09	2.34	3.18	3.36	3.16	3.02	4.12	4.91	3.97	2.61	2.98	2.94	Cla97Chr01	15469871	15472069	+
Cla97C01G010380	26.39	33.08	25.36	22.4	24.41	18.91	19.44	16.33	20.08	12.24	11.78	12.51	Cla97Chr01	15474225	15475698	+
Cla97C01G010390	37.83	38.12	38.83	52.83	49.74	45.04	34.08	32.83	37.63	32.25	26.01	24.52	Cla97Chr01	15673770	15676917	-
Cla97C01G010400	4.43	1.59	4.1	4.96	4.52	3.45	3.14	2.59	3.36	2.43	3.36	2.26	Cla97Chr01	15677002	15682495	-
Cla97C01G010410	6.5	6.42	7.68	7.36	5.72	4.15	5.69	5.79	5.88	6.64	7.14	4.87	Cla97Chr01	15717021	15719663	+
Cla97C01G010420	102.63	93.26	101.8	107.67	123.09	97.6	112.91	111.7	113.35	102.57	89.25	96.15	Cla97Chr01	15739566	15739959	-
Cla97C01G010440	2.15	4.05	2.99	3.63	3.38	2.15	0	0	0.69	0.13	0.37	0.16	Cla97Chr01	15803185	15804722	+	1
Cla97C01G010450	21.08	27.27	18.47	21.21	24.57	19.94	5.35	8.58	15.97	1.27	2.96	2.78	Cla97Chr01	15843358	15845826	+	1
Cla97C01G010460	8.43	7.98	8.64	7.51	7.03	8.67	9.11	7.78	7.97	12.55	10.07	7.47	Cla97Chr01	15850640	15859148	-
Cla97C01G010470	0.62	0.65	0.37	0.43	0.49	0.28	0.24	0	0.26	0	0.04	0.07	Cla97Chr01	15890046	15892278	-	1
Cla97C01G010480	2.83	2.14	2.1	2.47	1.79	2.15	1.91	3.6	3.45	7.42	5.18	6.35	Cla97Chr01	15901010	15903963	-	5	Trihelix
Cla97C01G010500	10.26	13.46	15.21	14.28	9.62	9	3.52	3.15	3.79	2.95	2.76	2.35	Cla97Chr01	15977056	15981249	+	1
Cla97C01G010510	0.87	0.78	0.8	0.22	0.4	0.33	0.15	0.14	0.32	0.31	0.29	0.18	Cla97Chr01	16037732	16038451	+	2
Cla97C01G010520	13.98	17.75	16.58	15.31	17.82	12.24	19.52	18.26	18.28	18.68	15.87	17.38	Cla97Chr01	16038900	16039439	-
Cla97C01G010530	4.49	1.77	3.32	4.87	5.05	3	3.43	1.54	1.52	2.58	2.92	0.8	Cla97Chr01	16041408	16043141	-
Cla97C01G010550	30.26	32.88	30.5	26.93	29.03	27.01	22.67	23.55	20.7	33.08	43.66	38.29	Cla97Chr01	16104222	16106379	+
Cla97C01G010560	0.53	0.62	1.2	0.76	1.17	0.89	3.35	2.8	3	1.09	2.51	1.14	Cla97Chr01	16112628	16115262	+	6
Cla97C01G010570	24	28.02	30.56	33.87	31.29	32.51	27.64	26.72	31.58	70.82	46.69	49.39	Cla97Chr01	16117668	16120290	-	5
Cla97C01G010580	49.99	135.78	117.37	37.92	23.33	38.15	10.42	9.35	33.22	27.34	5.61	11.13	Cla97Chr01	16123569	16124792	-	2
Cla97C01G010590	16.35	18.5	16.71	14.56	11.67	11.48	8.01	7.37	7.68	8.26	4.42	5.73	Cla97Chr01	16141581	16144525	-	1
Cla97C01G010600	50.34	47.86	52.13	61.55	60.66	59.61	45.73	52.41	49.57	56.83	47.93	46.3	Cla97Chr01	16169998	16174678	-
Cla97C01G010610	18.62	18.79	16.59	14.79	16.77	14.38	15.95	12.61	12.61	14.29	14.34	10.41	Cla97Chr01	16206560	16210025	+
Cla97C01G010620	19.39	16.14	17.77	27.06	27.82	33.33	36.99	32.92	36.3	60.62	59.23	70.57	Cla97Chr01	16210386	16212264	-	5
Cla97C01G010630	12.68	14.82	14.08	14.68	14.48	14.91	17.68	17.88	18.53	18.07	15.93	15.21	Cla97Chr01	16213504	16220505	-
Cla97C01G010640	44.21	45.43	47.31	38.86	38.98	33.47	49.15	45.29	53.94	51.15	47.13	49.85	Cla97Chr01	16223002	16228151	-
Cla97C01G010650	22.87	22.3	21.86	22.95	23.31	20.57	22.76	22.46	23.86	24.72	24.01	20.29	Cla97Chr01	16326394	16337203	+
Cla97C01G010660	0	0	0	0	0	0	0	0	0.07	0	0	0	Cla97Chr01	16349687	16350403	+
Cla97C01G010670	147.1	188.38	121.95	24.4	38.62	11.92	2.27	3.85	3.48	0.75	0.4	0	Cla97Chr01	16354795	16355287	+	2
Cla97C01G010680	39.08	65.4	34.86	4.85	8.07	3.05	0.42	0.39	0.78	0.28	0.33	0	Cla97Chr01	16355873	16357054	+	2
Cla97C01G010690	47.82	80.99	47.6	12.55	15.66	9.15	0.72	1.47	1.41	0.17	0.47	0.4	Cla97Chr01	16357961	16358248	-	2
Cla97C01G010710	2.85	2.42	2.77	2.91	2.9	2.53	2.07	1.54	1.36	0.42	0.55	0.46	Cla97Chr01	16377117	16379231	-	1
Cla97C01G010740	24.32	41.06	35.19	79.11	73.02	68.47	88.99	115.95	134.77	61.25	102.94	72.27	Cla97Chr01	16546871	16547960	+	6
Cla97C01G010780	51.93	55.79	62.76	100.33	112.73	94.98	80.62	100.67	87.38	33.67	13.26	19.13	Cla97Chr01	16795196	16799592	+	3
Cla97C01G010800	5.65	6.96	6.79	7.35	6.16	3.99	4.79	4	2.52	3.83	4	2.8	Cla97Chr01	16855192	16856309	-
Cla97C01G010810	5.62	6.32	5.96	4.24	3.94	3.63	1.96	2.93	2.14	3.59	3.74	5.04	Cla97Chr01	16856518	16857545	-	2
Cla97C01G010820	4.11	4.48	5.41	3.68	3.86	3.24	3.69	3.02	2.16	2.86	3.02	4.25	Cla97Chr01	16857713	16860678	-
Cla97C01G010830	6.18	6.48	6.48	6.45	6.71	7.88	8.68	9.48	8.86	8.67	8.24	7.21	Cla97Chr01	16864196	16868186	+
Cla97C01G010840	5.5	5.35	6.89	4.51	5.44	3.76	0.57	1.17	1.54	0.39	4.12	1.76	Cla97Chr01	16885451	16885942	+	1
Cla97C01G010850	0.62	0.65	0.81	0.23	1	0.53	1.06	0.62	1.03	3.58	1.2	4.4	Cla97Chr01	16888129	16888714	+	5
Cla97C01G010870	32.79	28.07	32.36	29.91	26.58	28.56	31.7	35.95	35.65	36.65	32.62	34	Cla97Chr01	16933833	16956094	+
Cla97C01G010880	4.46	4.01	3.79	2.91	4.06	2.39	1.1	1.45	1.72	0.69	0.78	0.74	Cla97Chr01	17166753	17169414	+	1
Cla97C01G010890	67.25	70.55	79.87	82.92	83.27	105.92	59.91	52.83	58.85	97.01	119.47	116.65	Cla97Chr01	17211471	17218294	+	5
Cla97C01G010900	108.96	95.1	87.46	106.04	118.06	117.16	160.84	161.69	170.33	134.92	138.85	136.99	Cla97Chr01	17221819	17225151	+
Cla97C01G010910	0.07	0.05	0.05	0.11	0.1	0.03	0	0	0	0	0	0	Cla97Chr01	17250870	17252718	+	1
Cla97C01G010920	73.07	65.76	58.56	57.38	58.26	52.13	79.72	72.11	80.9	31.19	38.03	27.32	Cla97Chr01	17253620	17263130	-	6
Cla97C01G010930	0.05	0	0.02	0.04	0.06	0.03	0	0.03	0	0.03	0	0	Cla97Chr01	17410551	17413376	+
Cla97C01G010940	2.06	2.66	1.41	2.89	2	1.63	3.06	3.58	3.42	3.36	4.4	2.2	Cla97Chr01	17452649	17453851	+
Cla97C01G010950	76.48	70.79	72.58	73.15	67.89	66.71	68.21	65.58	73.3	77.19	69.21	70.96	Cla97Chr01	17454119	17456423	-
Cla97C01G010960	30.89	14.61	30.9	31.87	30.13	33.1	31.39	38.83	35.76	35.87	30.81	32.25	Cla97Chr01	17457116	17457400	+
Cla97C01G010970	0.4	0.43	0	0	0.46	0.13	0.13	0.12	0	1.49	0.13	0	Cla97Chr01	17492073	17494812	-
Cla97C01G010980	29.74	41.06	33.81	42.14	36.75	32.33	28.8	33.45	31.64	42.97	39.67	36.89	Cla97Chr01	17592745	17600704	-
Cla97C01G010990	17.86	19.09	17.36	19.43	20.54	15.91	19.94	17.68	18.29	21.62	18.64	20.99	Cla97Chr01	17600714	17602487	-
Cla97C01G011000	12.94	8.84	10.05	12.24	11.62	8.84	14.8	18.64	15.38	13.64	13.66	8.27	Cla97Chr01	17656339	17660428	-
Cla97C01G011010	8.19	7.89	9.14	7.72	7.59	7.05	9.14	9.37	8.88	7.47	7.6	6.34	Cla97Chr01	17719414	17722062	-
Cla97C01G011020	0	0	0.03	0	0	0	0.04	0	0	0	0	0	Cla97Chr01	17734507	17735097	-
Cla97C01G011030	7.37	7.58	7.19	6.74	5.79	4.89	5.03	6.78	6.93	6.52	5.93	5.87	Cla97Chr01	17749989	17752034	+
Cla97C01G011040	114.27	105.61	121.91	210.3	219.96	249.66	232.74	228.4	207.22	312.33	332.08	305.83	Cla97Chr01	17754519	17759269	-	5
Cla97C01G011050	29.28	23.76	29.3	25.04	23.98	20.36	14.93	13.32	10.89	6.19	5.43	2.63	Cla97Chr01	17805831	17810189	+	1
Cla97C01G011060	5.1	4.89	4.95	2.72	2.44	3.63	4.33	6.19	5.86	5.41	5.64	4.28	Cla97Chr01	17815405	17819111	-
Cla97C01G011070	0.53	0.54	1.05	0.24	0.44	0.24	0.86	1.41	0.94	0.51	1.19	0.15	Cla97Chr01	17819151	17819339	-
Cla97C01G011080	0.09	0.11	0.3	0	0	0	0	0	0	0	0	0	Cla97Chr01	17838279	17838749	-
Cla97C01G011090	0	0	0.09	0	0	0	0	0	0	0	0	0	Cla97Chr01	17838792	17839629	-
Cla97C01G011100	0.06	0.42	0.35	0.19	0.29	0.02	0.14	0.04	0.09	0	0.04	0.02	Cla97Chr01	17889690	17893750	+	1
Cla97C01G011110	9.58	6.69	9.89	10.08	8.87	12.84	6.29	6.43	6.96	4.28	4.41	3.36	Cla97Chr01	17960455	17966810	+	3
Cla97C01G011120	39.82	33.79	35.72	32.95	35.56	34.17	29.1	28.17	29.48	29.69	29.01	28.88	Cla97Chr01	18011523	18016620	+
Cla97C01G011130	0.06	0.3	0.03	0.03	0	0	0	0	0	0	0	0	Cla97Chr01	18024996	18028706	+	2
Cla97C01G011140	0	0	0	0	0	0.13	0	0	0	0	0	0	Cla97Chr01	18090333	18094886	+
Cla97C01G011150	0	0	0	0	0	0	0	0	0.15	0	0	0	Cla97Chr01	18128339	18129380	-
Cla97C01G011160	2	2.78	2.15	1.06	1.67	0.42	1.08	1.49	1.12	0.68	0.78	0.5	Cla97Chr01	18220463	18221389	+	2
Cla97C01G011170	1.33	1.65	0.82	1.12	0.95	0.67	0.56	1.01	0.61	0.21	0.2	0.11	Cla97Chr01	18222313	18223890	-	1
Cla97C01G011180	17.11	13.4	12.81	6.29	6.39	3.89	2.28	2.42	2.15	1.13	0.75	0.25	Cla97Chr01	18261101	18264395	-	2
Cla97C01G011190	0	0.22	0	0	0	0	0	0	0	0	0	0	Cla97Chr01	18288120	18288617	-
Cla97C01G011200	27.66	30.03	28.17	27.75	26.18	25.14	25.1	25.29	27.83	21.86	22.79	17.37	Cla97Chr01	18290910	18293323	-
Cla97C01G011240	1.7	0.52	1.49	0.36	0.58	0.5	0	0	0	0	0	0	Cla97Chr01	18417762	18419062	+	2
Cla97C01G011260	401.16	222.24	260	71.4	114.97	340.4	30.13	42.48	83	16.82	16.49	13.98	Cla97Chr01	18535890	18536726	-	1
Cla97C01G011290	78.33	95.7	74.43	81.38	79.67	68.02	184.58	190.13	186.66	143.53	103.76	132.17	Cla97Chr01	18590100	18602524	-	4
Cla97C01G011300	0.2	0.65	0.1	0.46	0.94	0.35	0	0.45	0.64	0.24	0.34	0.15	Cla97Chr01	18689080	18690119	+
Cla97C01G011310	10.21	21.67	13.28	44.09	37.1	22.46	35.17	28.59	27.86	19.22	38.74	25.06	Cla97Chr01	18714730	18717275	+	6
Cla97C01G011320	1.43	2.5	2.24	3.65	2.76	2.89	4.49	5.09	4.56	5.64	4.81	3.76	Cla97Chr01	18808068	18816017	-	4
Cla97C01G011330	68.67	60.53	64.06	73.55	77.37	72.9	90.85	87.41	87.64	91.81	75.12	61.43	Cla97Chr01	18873595	18879596	+
Cla97C01G011340	30.03	27.98	22.63	26.04	37.21	26.45	116.63	116.49	235.13	93.27	86.17	107.29	Cla97Chr01	19048949	19049461	-	4
Cla97C01G011350	15.02	16.47	17.25	19.87	17.15	17.18	24.11	23.04	23.43	22.34	22.06	16.81	Cla97Chr01	19171113	19173843	+
Cla97C01G011360	3.4	3.49	3.39	3.82	2.72	2.77	3.1	3.39	3.29	2.6	2.03	2.57	Cla97Chr01	19380449	19385341	+
Cla97C01G011370	0.07	0.18	0.04	0	0.07	0.04	0	0	0.14	0	0.08	0	Cla97Chr01	19389095	19413642	+
Cla97C01G011380	38.48	32.62	34.07	33.81	32.44	30.56	41.62	37.78	40.99	26.48	23.39	16.07	Cla97Chr01	19741533	19747069	+
Cla97C01G011390	15.97	14.31	15.87	14.64	14.61	15.87	22.14	24.66	23.83	32.82	34.97	30.49	Cla97Chr01	19800603	19817530	+	5
Cla97C01G011400	45.38	46.61	43.21	43.83	41.29	39.64	55.16	56.68	53.86	53.83	53.21	51.46	Cla97Chr01	19917569	19926168	-
Cla97C01G011410	17.08	13.9	18.77	17.19	14	15.26	23.76	23.59	26.8	22.86	17.85	22.41	Cla97Chr01	19926239	19931060	-
Cla97C01G011420	55.41	54.1	56.26	76.05	68.37	62.42	43.26	42.17	44.86	60.88	68.34	70.28	Cla97Chr01	20123243	20135398	-
Cla97C01G011430	31.79	23.39	28.81	29.05	31.09	30.18	21.37	22.65	20.01	36.1	31.65	37.6	Cla97Chr01	20193568	20223837	-
Cla97C01G011440	236.77	253.09	240.87	257.15	315.71	276.99	216.14	239.5	223.55	174.39	198.04	145.43	Cla97Chr01	20392736	20396430	-
Cla97C01G011450	3.92	4.15	4.75	6.95	7.26	12.34	16.14	14.91	13.55	12.21	10.5	8.75	Cla97Chr01	20412763	20413639	+	4
Cla97C01G011460	8.18	8.86	10.31	7.49	7.32	7.4	6.69	8.42	7.56	7.18	8.08	5.23	Cla97Chr01	20477324	20478508	+
Cla97C01G011470	0.14	0.21	0.33	0.25	0.06	0.45	0.51	0.06	0.45	0.07	0.12	0	Cla97Chr01	20521410	20522439	+
Cla97C01G011480	10.08	10.35	9.95	10.32	6.78	7.23	6.67	9.68	7.59	8.21	6.63	10.2	Cla97Chr01	20654309	20655031	-
Cla97C01G011490	0	0	0.01	0	0	0	0	0	0	0	0	0	Cla97Chr01	20743763	20746964	-
Cla97C01G011500	0	0	0.23	0	0	0	0	0	0	0	0	0	Cla97Chr01	20752368	20752807	+
Cla97C01G011520	3.55	0.31	1.24	0.43	0.71	0.25	0	0	0	0	0	0	Cla97Chr01	20930078	20932561	-	2
Cla97C01G011530	3.98	4.08	3.69	6.45	3.84	4.08	0.48	0.17	0.2	0.5	0.46	0	Cla97Chr01	21012384	21013160	+	1
Cla97C01G011540	56.91	59.1	58.57	55.92	57.26	59.3	87.43	85.57	84.64	76.24	74.83	56.96	Cla97Chr01	21014214	21031192	-
Cla97C01G011550	36.07	28.04	33.37	24.73	24.19	28.93	33.95	43.98	42.35	64.16	60.98	34.41	Cla97Chr01	21070361	21072767	+	5
Cla97C01G011560	34.43	39.99	49.88	92.22	93.92	128.32	73.59	66.67	69.48	63.24	58.15	43.31	Cla97Chr01	21078497	21080185	-	3
Cla97C01G011570	47.55	43.02	39.64	40.15	37.78	31.28	36.19	28.43	31.06	24.54	20.39	23.05	Cla97Chr01	21143199	21143663	-
Cla97C01G011580	122.43	133.67	126.57	140.44	148.77	106.8	125.76	146.34	108.7	129.46	107.78	74.85	Cla97Chr01	21146306	21147991	-
Cla97C01G011590	13.33	13.05	13.59	13.7	12.77	14.35	9.6	9.45	9.25	5.15	5.57	3.69	Cla97Chr01	21236435	21241816	-	1
Cla97C01G011600	0	0.18	0.05	0.27	0	0.16	0.11	0.1	0.12	0	0.1	0	Cla97Chr01	21292946	21294492	-
Cla97C01G011610	19.43	46.19	30.72	44.44	45.92	31.23	40.19	29.37	46.87	25.28	7.46	21.18	Cla97Chr01	21407497	21412402	+	3
Cla97C01G011620	20.17	18.91	21.48	20.81	20.78	20.32	21.79	23.77	23.69	22.48	19.97	20.12	Cla97Chr01	21416066	21425710	-
Cla97C01G011630	3.72	1.36	5.55	4.08	3.37	5.15	6.09	5.74	5.93	5.25	4.65	5.1	Cla97Chr01	21426606	21435034	-
Cla97C01G011650	22.02	37.05	46.57	15.21	11.49	25.76	26.33	30.7	31.68	38.77	33.29	35.68	Cla97Chr01	21440725	21442738	-	5
Cla97C01G011660	48.87	47.41	46.61	48.72	53.13	48.46	57.63	57.97	59.51	43.89	56.69	46.26	Cla97Chr01	21444609	21455006	-
Cla97C01G011670	12.81	9.47	11.78	10.07	12.62	7.96	42.88	39.85	27.55	13.06	23.73	11.84	Cla97Chr01	22062598	22065058	+	6	C2H2
Cla97C01G011680	1.99	3.73	2.1	1.01	0.87	1.83	0.25	0.3	0.48	0.55	0.44	0.19	Cla97Chr01	22669255	22671967	+	2
Cla97C01G011700	0.06	0	0.03	0.04	0	0	0	0	0	0	0	0	Cla97Chr01	23211635	23213657	-
Cla97C01G011710	0	0	0.09	0	0	0.21	0	0	0	0	0	0	Cla97Chr01	23271863	23272812	-
Cla97C01G011720	24.62	23.08	22.99	22.58	22.29	20.8	23.59	25.8	23.17	25.34	22.57	24.88	Cla97Chr01	23326137	23341478	-
Cla97C01G011730	1.01	0.29	0.52	0.07	0.26	0.31	0	0	0	0	0	0	Cla97Chr01	23420879	23428179	+	2
Cla97C01G011740	10.68	6.76	7.94	4.98	4.03	4.52	10.58	14.52	13.28	6.99	7.88	5.85	Cla97Chr01	23464181	23468612	-	6
Cla97C01G011750	143.7	160.35	133.25	115.23	125.68	109.33	156.06	139.88	154.52	131.8	101.07	127.3	Cla97Chr01	23495687	23496943	-
Cla97C01G011760	28.9	30.12	25.35	27	27.13	22.41	22.9	27.07	22.94	36.25	33.17	30.72	Cla97Chr01	23559434	23564777	-
Cla97C01G011770	17.06	16.44	16.76	16.14	13.25	12.91	15.54	14.13	13.04	18.4	19.72	14.63	Cla97Chr01	23565202	23566623	-
Cla97C01G011780	7.22	7.25	6.56	7.43	6.63	6.66	1.51	0.69	1.25	0.48	0.48	0.98	Cla97Chr01	23612526	23616041	-	1
Cla97C01G011790	20.79	26.3	28.1	18.56	17.19	17.05	18.8	18.03	18.73	11	13.02	15.05	Cla97Chr01	23655785	23660617	-
Cla97C01G011800	11.5	12.22	12.46	11.55	12.93	15.38	17.56	18.42	18.57	29.97	27.03	30.17	Cla97Chr01	23699829	23718693	+	5
Cla97C01G011810	3.6	4.45	4.15	7.14	11.32	7.02	7.68	7.69	12.73	3.29	22.04	8.44	Cla97Chr01	23730727	23731539	+	4
Cla97C01G011820	1.44	3.08	2.77	6.42	4.99	5.15	3.93	5.93	8.74	3.07	7.15	5.53	Cla97Chr01	23732627	23733537	+	4
Cla97C01G011830	0.02	0.32	0.38	0.12	0.09	0.17	0.19	0.07	0.11	0.15	0.14	0.06	Cla97Chr01	23824202	23825152	-
Cla97C01G011840	0.65	0.73	0.93	0.11	0.1	0.22	0	0	0	0	0	0.14	Cla97Chr01	23968605	23969441	+	2
Cla97C01G011850	34.91	27.11	27.19	30.44	28.03	23.81	21.63	28.22	28.5	19.53	21.83	5.64	Cla97Chr01	24074018	24090772	+
Cla97C01G011860	48.01	45.68	45.23	60.13	71.33	104.44	36.45	46.77	50.87	24.35	17.81	18.93	Cla97Chr01	24119863	24121182	+	3
Cla97C01G011870	12.57	8.43	10.63	15.98	19.75	23.62	5.51	6.55	7.34	4.85	4.12	7.24	Cla97Chr01	24251324	24252202	+	3
Cla97C01G011880	186.32	230.77	206.27	234.23	215.19	198.61	269.55	255.8	263.89	286.97	348.73	413.26	Cla97Chr01	24336170	24337893	-
Cla97C01G011890	74.04	82.52	63.95	81.12	91.18	83.9	132.03	133.33	120.64	104.04	77.05	88.57	Cla97Chr01	24382253	24385098	-
Cla97C01G011900	1.93	2.13	1.66	2.46	1.73	2.02	1.22	1.36	1.5	2.44	2.76	2.36	Cla97Chr01	24412888	24421613	-	5	SNF2
Cla97C01G011910	22.54	18.98	18.51	31.92	39.34	47.08	12.96	10.23	11.96	14.72	14.44	7.41	Cla97Chr01	24541292	24550260	+	3
Cla97C01G011920	0.41	0.7	1.36	0.47	1.54	0.63	0.47	0.91	0.95	0.41	0.54	0.39	Cla97Chr01	24563828	24564923	-
Cla97C01G011930	28.2	19.58	27.43	22.78	24.56	28.63	34.19	39.71	35.65	44.83	44.04	42.78	Cla97Chr01	24568174	24603866	+	4
Cla97C01G011940	0.21	0.07	0.2	0.18	0.17	0.26	0.04	0	0.02	0	0.02	0	Cla97Chr01	24624943	24627576	-	1
Cla97C01G011950	37.04	32.4	36.02	27.76	30.03	32.91	42.98	45.35	41.86	39.81	37.98	36.79	Cla97Chr01	24641034	24644195	+
Cla97C01G011960	13.89	19.39	10.46	18.34	14.97	6.64	8.63	0.95	2.42	0.86	0	0.2	Cla97Chr01	24684180	24697013	+	1
Cla97C01G011970	16.92	14.75	15.37	17.45	18.79	16.33	18.02	20.07	17.59	16.98	15.65	16.58	Cla97Chr01	24772485	24773972	+
Cla97C01G011980	0	0	0.09	0.07	0	0.07	0.14	0.1	0	0	0	0	Cla97Chr01	24774471	24778767	-
Cla97C01G011990	45.82	44.92	48.32	54.68	49.38	51.65	57.01	54.6	51.67	73.19	65.86	63.75	Cla97Chr01	24809399	24809885	+
Cla97C01G012000	9.71	12.81	10.92	9.23	11.42	7.6	21.27	20.75	21.28	17.94	21.07	18.48	Cla97Chr01	24810039	24813256	-	4
Cla97C01G012010	0	0	0.02	0	0.05	0.02	0.16	0.2	0.46	2.78	3.09	3.24	Cla97Chr01	24823332	24825377	+	5
Cla97C01G012020	1.96	4.26	3.92	11.89	9.53	12.14	33.73	27.92	27.3	55.02	43.41	35.48	Cla97Chr01	24831512	24831913	-	4
Cla97C01G012080	32.91	32.27	29.72	27.67	25.83	28.07	24.21	23.46	23.12	19.07	19.48	17.09	Cla97Chr01	24902550	24905305	+
Cla97C01G012090	11.39	11.04	9.16	9.54	9.23	7.29	5.59	4.83	5.12	4.88	4.92	3.42	Cla97Chr01	24907921	24911167	+	1
Cla97C01G012100	15.35	12.9	10.19	10.06	9.03	7.34	3.38	5.21	3.5	1.48	1.19	1.2	Cla97Chr01	24920084	24922215	+	1
Cla97C01G012110	0	0.73	0.41	0.22	0.17	0.25	0	0	0	0	0.03	0	Cla97Chr01	24924145	24926593	+	1
Cla97C01G012120	10.46	11.88	11.67	10.62	12	8.42	9.48	9.89	13.76	8.17	6.88	9.29	Cla97Chr01	24933810	24934811	-
Cla97C01G012130	5.45	8.27	5.84	5.99	4.27	3.48	3.59	3.98	6.8	19.38	18.6	10.73	Cla97Chr01	24949176	24951175	-	5
Cla97C01G012140	0.06	0	0	0	0	0	0	0	0	0	0	0	Cla97Chr01	24963459	24964420	+
Cla97C01G012150	26.13	28.51	26.84	13.67	9.72	5.88	0.05	0	0.35	0	0	0	Cla97Chr01	24964788	24966003	+	2	C2C2-Dof
Cla97C01G012160	55.33	51.27	53.31	46.8	39.41	34.23	33.54	31.84	32.13	36.81	32.47	40.49	Cla97Chr01	24969606	24972002	-
Cla97C01G012170	38.79	42.26	44.4	43.79	44.27	43.72	43.69	41.7	42.13	43.69	49.09	48.34	Cla97Chr01	24976464	24989713	-
Cla97C01G012180	340.96	349.31	317.85	288.1	344.91	353.46	468.01	502.78	465.74	447.7	522.23	348.03	Cla97Chr01	24995165	24998286	-
Cla97C01G012190	139.34	142.37	205.2	123.33	109.64	114.77	607.65	827.57	763.52	1398	2203.66	1103.35	Cla97Chr01	25024789	25029383	+	5
Cla97C01G012200	2.03	1.41	1.93	1.55	1.27	1.72	3	1.8	1.64	1.57	1.97	1.21	Cla97Chr01	25033368	25035188	-
Cla97C01G012210	34.31	24.62	35.44	21.3	24.03	23.38	33.17	41.3	33.06	31.41	31.13	21.11	Cla97Chr01	25035198	25038360	-
Cla97C01G012220	11.47	7.96	10.29	6.81	5.4	6.3	5.79	5.88	7.33	10.24	8.64	8.48	Cla97Chr01	25047394	25051220	+
Cla97C01G012230	0	0	0	0	0	0	0.15	0.15	0.33	0	0.29	0	Cla97Chr01	25051834	25052086	+
Cla97C01G012240	128.31	140.92	145.92	62.84	56.54	41.55	8.81	8.04	6.44	2.23	1.63	2.03	Cla97Chr01	25053232	25060022	+	2
Cla97C01G012250	26.47	23.11	22.67	22.84	21.83	19.87	31.32	35.53	33.8	37.75	34.39	26.9	Cla97Chr01	25061982	25063983	-
Cla97C01G012260	8.93	8.18	8.26	6.46	5.72	2.95	2.01	1.98	2.75	3.53	1.83	2.05	Cla97Chr01	25068922	25073120	+	2
Cla97C01G012270	25.21	19.47	17.45	23.13	22.92	20.47	13.18	12.43	14.83	12.6	11.82	15.43	Cla97Chr01	25079382	25082679	+
Cla97C01G012280	69.88	105.51	87.72	98.11	109.94	79.83	84.19	100.53	101.1	98.24	99.66	55.34	Cla97Chr01	25084220	25085674	-
Cla97C01G012290	2.11	1.11	1.76	0.75	0.97	0.65	0.7	0.7	0.78	0.07	0.12	0.14	Cla97Chr01	25093407	25099143	-	2
Cla97C01G012300	1.92	1.24	1.54	1.12	1.31	0.74	1.75	1.36	1.35	0.08	0.17	0.08	Cla97Chr01	25102726	25106561	-	1
Cla97C01G012310	29.61	29.19	31.02	25.71	23.53	23.62	27.12	26.37	23.6	27.73	22.92	23.83	Cla97Chr01	25115633	25119547	-
Cla97C01G012320	9.33	7.83	9.21	8.34	8.47	9.61	10.97	10.77	10.85	8.94	8.01	9.93	Cla97Chr01	25120407	25122766	-
Cla97C01G012330	7.4	8.85	9.05	12.01	10.35	13.92	12.03	12.76	13.55	8.42	9.01	6.84	Cla97Chr01	25123251	25125325	+
Cla97C01G012340	14.7	17.97	18.27	22.25	17.87	24.76	41.09	35.4	31.16	11.91	14.18	10.05	Cla97Chr01	25125690	25126529	-	6
Cla97C01G012350	20.68	20.12	15.96	17.73	16.98	8.25	8.95	11.69	22.89	3.28	8.11	6.76	Cla97Chr01	25127924	25129688	-	1
Cla97C01G012360	10.81	5.27	9.35	5.12	10.3	3.65	3.05	1.75	8.32	1.81	3.06	5.18	Cla97Chr01	25129748	25132248	-
Cla97C01G012370	0.28	0.36	0	0.64	0.29	0.16	0	0	0.18	0	0	0.2	Cla97Chr01	25132757	25133170	-
Cla97C01G012380	64.46	68.92	62.99	77.28	70.53	34.01	24.19	20.03	46.93	11.9	24.83	17.71	Cla97Chr01	25137873	25140445	+	1
Cla97C01G012390	1.34	0.92	1.03	1.55	1.66	0.95	0.36	0.36	0.52	0.03	0.12	0.05	Cla97Chr01	25149610	25152941	-	1
Cla97C01G012410	2.88	5.6	4.74	2.94	2.55	2.53	6.73	6.45	4.7	4.27	8.36	4.94	Cla97Chr01	25165276	25165595	-	4
Cla97C01G012420	6.93	7.28	8.53	6.27	8.69	7.96	6.82	7.07	6.98	5.61	6.53	5.37	Cla97Chr01	25165668	25169141	-
Cla97C01G012440	9.95	9.55	11.24	8.18	6.78	2.53	0.28	0.48	1.14	0.27	0.37	0.35	Cla97Chr01	25185334	25189014	+	1
Cla97C01G012470	0.69	1.9	1.26	0.55	0.52	0.39	0.49	0.29	0.63	0.49	0.54	0.72	Cla97Chr01	25224468	25225463	-	2
Cla97C01G012490	2.13	3.43	1.88	0.95	0.26	0.12	0	0	0.05	0	0	0	Cla97Chr01	25244150	25245459	+	2	MYB
Cla97C01G012500	16.17	18.18	21.41	8.54	11.78	14.15	11.53	13.05	11.95	6.15	4.93	4.01	Cla97Chr01	25261254	25261534	+	2
Cla97C01G012510	15.89	12.73	16.99	12.79	11.8	13.05	10.37	11.15	10.64	6.14	5	4.23	Cla97Chr01	25262022	25263860	-	1
Cla97C01G012520	928.62	944.54	803.57	806.73	895.09	615.49	949.56	1005.88	843.38	751.06	623.32	597.61	Cla97Chr01	25269792	25270232	-
Cla97C01G012530	55.29	60.31	44.73	36.19	44.69	34.92	23.89	23.88	18.84	12.94	10.95	5.19	Cla97Chr01	25271154	25273060	-	1
Cla97C01G012540	0	0.08	0.3	0	0.12	0.07	0	0	0	0.07	0	0	Cla97Chr01	25275248	25276147	+
Cla97C01G012550	0.57	0.54	0.63	0.2	0.08	0.32	0.18	0.22	0.77	0.13	0.32	0.57	Cla97Chr01	25278278	25282758	+	2
Cla97C01G012560	35.52	39.31	45.45	94.77	96.14	127.2	61.7	83.14	70.75	140.97	119.45	64.22	Cla97Chr01	25317571	25321400	+	5
Cla97C01G012570	10.86	10.94	11.43	10.09	9.53	11.89	17.89	22.86	20.91	19.08	16.19	13.36	Cla97Chr01	25376886	25381279	+	4
Cla97C01G012580	0	0	0	0.2	0	0	0	0	0.14	0.14	0	1.81	Cla97Chr01	25394860	25395210	+	5
Cla97C01G012600	2.09	1.89	1.18	1.53	1.68	0.69	0.09	0.33	0.47	0.18	0.25	0.75	Cla97Chr01	25441353	25441622	-	1
Cla97C01G012610	1.68	1.88	1.88	1.81	1.48	1.73	0.99	0.6	0.84	0.59	1.45	2.67	Cla97Chr01	25441850	25445399	+	2
Cla97C01G012620	15.54	13.46	14.31	15.06	11.87	9.73	8.99	8.77	9.98	10.15	8.87	10.82	Cla97Chr01	25447025	25448212	-
Cla97C01G012630	51.15	50.36	49.25	53.48	50.78	57.09	57.68	59.26	56.13	62.36	58.04	49.58	Cla97Chr01	25474388	25483158	+
Cla97C01G012640	333.49	404.44	404.01	600.74	510.98	889.87	769.25	977.11	976.89	989.37	1396.69	1363.94	Cla97Chr01	25570643	25570891	-	4
Cla97C01G012650	190.32	245.01	235.65	332.97	316.9	494.41	558.85	638.66	667.32	613.31	720.19	733.08	Cla97Chr01	25570942	25571268	-	4
Cla97C01G012660	0.5	0.45	1.01	0.72	0.4	0.41	0.45	0.04	0.22	0.34	0.04	0	Cla97Chr01	25650708	25654679	-
Cla97C01G012670	61.1	53.18	61.13	54.49	53.62	48.07	39.95	41.18	39.56	39.57	42.7	40.38	Cla97Chr01	25658502	25662062	+
Cla97C01G012680	0	0	0	0	0.02	0	0	0	0	0	0	0	Cla97Chr01	25667804	25669951	-
Cla97C01G012690	0.22	0.35	0.77	0.25	0	0	0	0	0	0	0	0	Cla97Chr01	25711079	25711441	+	2
Cla97C01G012700	25.92	19.83	22.41	27.55	32.58	30.71	28.95	30.29	23.66	22.78	22.74	13.91	Cla97Chr01	25716502	25716742	+
Cla97C01G012710	49.8	58.7	45.6	56.38	54.95	50.57	45.14	52.18	45.18	37.65	33.61	25.47	Cla97Chr01	25716770	25719162	+
Cla97C01G012720	91.25	96.57	96.17	75.19	68.94	59.85	37.74	33	34.87	36.93	37.57	34.78	Cla97Chr01	25719610	25727010	-	2
Cla97C01G012730	44.85	43.41	39.77	34.24	32.52	24.48	21.78	19.48	21.19	25.19	24.47	20.22	Cla97Chr01	25809669	25813856	-
Cla97C01G012740	26.38	24.29	27.24	29.87	31.04	33.07	28.18	28.76	27.97	32.81	31.49	29.79	Cla97Chr01	26036441	26046477	-
Cla97C01G012750	80.34	77.69	74.86	73.36	67.29	64.06	77.83	86.65	77.25	92.09	86.1	85.73	Cla97Chr01	26065151	26070823	-
Cla97C01G012760	322.3	280.83	275.1	169.03	197.41	325.89	354.82	234.98	307.76	330.88	326.18	566.14	Cla97Chr01	26157785	26158294	-
Cla97C01G012770	0	0.14	0	0	0	0	0	0	0	0	0	0	Cla97Chr01	26246574	26247677	+
Cla97C01G012800	235.45	174.79	170.19	119.57	134.6	210.63	83.8	87.07	88.02	31.06	40.73	30.36	Cla97Chr01	26316646	26317074	+	1
Cla97C01G012820	41.64	30.13	29.14	16.81	23.47	40.17	26.92	24.37	25.77	8.51	11.84	9.05	Cla97Chr01	26360864	26362373	+	1
Cla97C01G012830	50.65	38.83	45.19	24.75	30.91	32.12	7.89	5.39	5.07	1.58	2.31	0.74	Cla97Chr01	26378736	26379164	+	1
Cla97C01G012840	0.37	0	0.42	0	0	0.14	0	0	0.23	0	0	0	Cla97Chr01	26379173	26379502	+
Cla97C01G012850	22.18	23.71	24.9	24.41	20.12	22.42	27.72	28.62	27.92	35.57	37.54	34.32	Cla97Chr01	26415463	26421167	+
Cla97C01G012860	4.76	3.06	2.84	16.02	16.12	26.76	7.99	5.41	7.39	5.9	3.54	4.96	Cla97Chr01	26423107	26423651	-	3
Cla97C01G012870	20.12	20.62	22.14	15.82	18.35	14.29	16.4	14.36	16.34	17.47	15.32	17.05	Cla97Chr01	26522357	26524340	-
Cla97C01G012880	26.11	28.26	28.48	18.76	22.5	16.62	0.08	0	1.62	0.24	0	0.39	Cla97Chr01	26541189	26541782	+	1
Cla97C01G012890	0.26	0.2	0.19	0.73	1.14	0.15	0.07	0.07	0.08	0	0.07	0	Cla97Chr01	26547331	26548373	+	3
Cla97C01G012900	1.75	1.87	1	0.15	0.55	0.39	0	0	0	0	0	0	Cla97Chr01	26592985	26594340	+	2
Cla97C01G012910	3.11	3.93	4.18	1.91	1.72	1.07	0	0	0.24	0	0	0	Cla97Chr01	26630133	26632518	+	2
Cla97C01G012920	81.8	85.24	77.55	90.42	106.06	63.6	81.44	62.26	56.81	22.99	19.14	15.14	Cla97Chr01	26666697	26667029	-	1
Cla97C01G012930	0	0	0	0	0	0	0	0.03	0	0	0	0	Cla97Chr01	26708187	26709568	+
Cla97C01G012940	1.28	2.29	0.49	0.35	0.35	1.39	0	0	0.16	0	0	0	Cla97Chr01	26719358	26722000	-	2	PLATZ
Cla97C01G012950	1.98	2.13	1.17	1.68	4.54	0.91	0.34	1.53	1.36	0	0	0	Cla97Chr01	26722193	26722810	+	3
Cla97C01G012960	59.59	74.2	66.57	56.13	56.63	46.24	38.58	41.39	33.35	45.6	52.59	42.52	Cla97Chr01	26740223	26742605	+
Cla97C01G012970	11.84	11.09	11.47	11.35	11.3	10.61	3.18	4.31	5.24	1.77	3.25	1.72	Cla97Chr01	26748179	26756354	-	1
Cla97C01G012980	142.43	143.97	174.61	129.29	141.27	159.08	111.14	146.81	117.9	111.22	109.61	102.28	Cla97Chr01	26778114	26785345	-
Cla97C01G012990	11.72	12.5	13.25	6.83	6.25	4.58	3.46	4.24	5.22	3.16	4.95	5.47	Cla97Chr01	26822215	26823279	-	2
Cla97C01G013000	18.91	23.79	26.68	34.24	36.15	39.42	59.54	76.73	71.98	98.87	118.82	83.05	Cla97Chr01	26828825	26831589	-	4
Cla97C01G013010	10.42	7.3	7.91	0.54	2.62	1.1	0.64	0.35	0.8	0	0	0	Cla97Chr01	26839468	26839719	-	2
Cla97C01G013020	35.28	54.38	36.81	43.83	45.82	42.44	67.58	68.72	69.68	72.28	59.41	51.03	Cla97Chr01	26846457	26847241	-
Cla97C01G013030	23.32	24.35	24.35	21.83	23.64	21.46	29.1	32.4	32.25	38.31	37.51	35.12	Cla97Chr01	26856886	26862585	-
Cla97C01G013040	47	33.73	48.18	30.42	24.94	19.33	3.75	4.73	6.24	3.42	1.02	1.57	Cla97Chr01	26873620	26874358	+	1
Cla97C01G013050	5.56	8.37	4.16	0.46	0.72	0	0	0	0	0.14	0	0	Cla97Chr01	26879226	26881027	-	2
Cla97C01G013090	31.43	23.38	22.89	13.94	15.28	14.9	6.6	9.91	8.96	6.85	9.05	6.73	Cla97Chr01	26914722	26916344	-	2
Cla97C01G013100	2.55	2.4	2.21	2.23	1.9	1.11	0.71	2.17	0.86	2.32	1.19	1.97	Cla97Chr01	26937171	26943439	+
Cla97C01G013110	0.04	0.13	0.1	0.08	0.11	0.32	0.08	0.47	1.11	0.08	0.36	0.28	Cla97Chr01	26946360	26947499	-	6
Cla97C01G013120	0.25	0.09	0.18	0	0.19	0	0.58	0.36	1.28	0.44	0.2	0.52	Cla97Chr01	26949410	26949964	-	4
Cla97C01G013130	101.04	67.78	61.6	25.84	24.02	24.55	23.97	20.29	22.33	31.74	26.3	25.2	Cla97Chr01	26955591	26958717	-	2	E2F-DP
Cla97C01G013140	3.87	4.46	4.54	3.42	3.3	2.75	3.84	4.05	4.45	4.09	4.56	4.6	Cla97Chr01	26967846	26971605	+
Cla97C01G013150	2745.7	3411.43	2630.84	2812.69	2729.4	2633.22	5105.99	4461.73	4874.94	5208.66	5449.09	7347.96	Cla97Chr01	26973276	26974763	-	4
Cla97C01G013160	34.17	36.59	36.31	41.38	38.41	36.08	47.42	46.25	49.38	54.06	44.83	52.12	Cla97Chr01	26978550	26982245	-
Cla97C01G013170	39.86	50.43	39.85	49.48	55.29	45.33	53.29	55	56.36	57.86	46.63	47.87	Cla97Chr01	26983820	26991202	-
Cla97C01G013180	18.35	15.42	16.45	13.39	13.51	12.06	15.07	12.96	15.58	15.53	16.13	18.06	Cla97Chr01	26994858	26998906	-
Cla97C01G013190	3.97	1.17	3.36	2.09	2.1	2.03	5.37	3.98	4.97	5.35	4.42	5.76	Cla97Chr01	27003557	27003886	+	4
Cla97C01G013200	7.62	6.98	7.43	5.77	5.36	4.87	7.99	9.6	9.83	10.47	11.41	12.24	Cla97Chr01	27003953	27010222	+	5
Cla97C01G013210	333.65	290.62	296.84	290.73	359.08	219.89	135.59	120.48	186.07	107.32	112.7	138.13	Cla97Chr01	27020130	27021876	+	1
Cla97C01G013220	24.64	28.7	17.06	20.01	17.33	12.23	5.39	3.57	5.83	4.54	4.4	2.55	Cla97Chr01	27030971	27031456	-	1
Cla97C01G013230	7.01	7.98	8.18	6.18	5.62	5.33	6.53	7.62	8.3	7.56	6.28	6.55	Cla97Chr01	27045541	27048268	+
Cla97C01G013240	0.08	0.31	0.13	0.3	0.09	0.02	0.07	0.09	0.21	0.45	0.33	0.42	Cla97Chr01	27050158	27052238	+	5
Cla97C01G013250	3.48	6.09	5.01	1.53	1.55	1.9	3.89	3.16	3.74	4.69	7.24	7	Cla97Chr01	27054065	27055014	-	5
Cla97C01G013260	3.98	4.44	4.5	3.14	3.76	3.76	3.72	4.37	5.67	7.32	14.85	19.08	Cla97Chr01	27064851	27067752	+	5
Cla97C01G013270	66.42	60.72	61.21	28.09	32.9	66.97	6.41	7.51	12.36	2.87	5.42	2.75	Cla97Chr01	27094742	27096304	+	1
Cla97C01G013280	12.05	7.62	10.93	6.75	7.11	10.43	7.3	8.62	7.71	2.06	3.6	1.78	Cla97Chr01	27098986	27100503	+	1
Cla97C01G013290	8.41	10.55	15.41	93.1	109.16	188.63	449.11	382.51	333.48	382.04	363.35	589.86	Cla97Chr01	27127330	27128913	+	4
Cla97C01G013300	7.05	8.28	8.67	6.88	7.82	6.39	2.08	4.18	5.09	10.79	18.36	5.06	Cla97Chr01	27132354	27136184	-	5
Cla97C01G013310	20.8	18.38	19.82	21.46	21.07	22.5	21.56	20.45	20.73	24.39	23.96	23.46	Cla97Chr01	27137793	27142592	-
Cla97C01G013320	7.28	8.94	7.93	9.24	6.68	10.13	13.45	15.33	15.64	28.05	24.85	23.3	Cla97Chr01	27173513	27178307	+	5
Cla97C01G013330	7.93	8.93	7.37	8.46	8.19	6.71	11.8	8.05	8.99	9.89	15.01	10.85	Cla97Chr01	27182257	27184804	+
Cla97C01G013340	155.84	108.47	105.65	42.6	39.09	18.18	9.21	8.03	8.78	3.53	3.56	0.76	Cla97Chr01	27198990	27203936	+	2
Cla97C01G013350	0	0	0	0.07	0	0	0	0	0	0	0	0	Cla97Chr01	27207889	27209451	-
Cla97C01G013370	1.36	1.4	1.86	1.45	1.18	0.53	0.39	0.31	0.39	0.57	0.5	0.2	Cla97Chr01	27216572	27218008	-	1
Cla97C01G013380	1.52	0.93	1.2	1.2	0.76	0.67	0.12	0.15	0.14	0.03	0.02	0.06	Cla97Chr01	27221108	27225678	+	1
Cla97C01G013390	24.25	16.58	23.1	23.14	27.8	25.92	5.99	1.67	1.35	0.18	0	0	Cla97Chr01	27226720	27228906	+	1
Cla97C01G013400	664.02	600.24	512.32	329.14	283.17	213.1	237.82	203.4	206.42	222.1	125.29	169.52	Cla97Chr01	27240628	27242205	-	2
Cla97C01G013410	67.58	63.12	53.04	70.58	73.36	55.43	100.86	92.63	108.44	83.84	80.57	87.44	Cla97Chr01	27250327	27251037	+
Cla97C01G013420	13.32	15.88	10.93	6.75	12.58	4.74	7.08	7.79	10.45	5.13	4.07	6.2	Cla97Chr01	27252096	27252383	-	2
Cla97C01G013430	15.31	13.18	12.58	9.01	7.14	5.61	2.59	2.95	5.72	1.58	2.2	1.55	Cla97Chr01	27255269	27258352	-	2
Cla97C01G013440	0.23	0.08	0.03	0.1	0	0.1	0.09	0.07	0.04	0.07	0.14	0	Cla97Chr01	27263633	27265315	+
Cla97C01G013450	131.44	149.5	139.26	124.85	114.83	113.03	86.49	71.69	76.24	63.79	68.95	72.51	Cla97Chr01	27266531	27273614	-
Cla97C01G013460	71.34	62.52	72.71	76.87	67.16	46.74	39.8	36.53	38.42	62.42	37.65	22.39	Cla97Chr01	27276452	27281379	-
Cla97C01G013470	0.05	0	0	0	0	0	0	0	0	0	0	0	Cla97Chr01	27295455	27299464	+
Cla97C01G013480	93.17	74.38	76.64	57.35	57.61	51.98	48.16	51.76	46.88	34.75	32.57	24.84	Cla97Chr01	27307250	27311037	+	2
Cla97C01G013490	6.24	6.99	6.94	6.47	6.05	4.77	2.55	2.83	2.77	2.73	2.8	1.33	Cla97Chr01	27314160	27322353	+	1
Cla97C01G013500	3.63	5.04	2.71	4.98	5.78	3.38	6.24	5.98	6.29	6.59	5.56	6.02	Cla97Chr01	27324177	27324860	-
Cla97C01G013510	19	21.87	18.05	23.57	21.34	16.02	6.07	6.01	6.69	3.43	3.36	3	Cla97Chr01	27327169	27330986	-	1
Cla97C01G013530	0.46	0	0.5	0.21	0.19	0.05	0	0	0	0	0	0	Cla97Chr01	27362652	27363086	+
Cla97C01G013540	5.91	8.66	5.95	7.97	5.74	8.12	9.43	9.76	8.19	6.75	5.59	5.44	Cla97Chr01	27364954	27368912	-
Cla97C01G013550	0.03	0	0.03	0	0.08	0.04	0	0	0	0	0	0	Cla97Chr01	27377339	27381075	+
Cla97C01G013580	0	0	0	0.65	0.86	3.17	0.28	0.48	0.12	0	0.05	0	Cla97Chr01	27409604	27410650	-	3
Cla97C01G013590	18.22	17.3	18.04	28.08	31.85	32.7	30.94	36.5	30.19	31.58	46.78	36.56	Cla97Chr01	27414456	27417953	+	4
Cla97C01G013600	7.75	6.98	8.44	8.19	8.25	8.75	15.17	13.34	14.07	19.49	16.66	16.31	Cla97Chr01	27419525	27423343	-	4
Cla97C01G013610	0	0.11	0	0	0	0.1	0	0	0	0	0	0	Cla97Chr01	27428274	27430123	+
Cla97C01G013640	1.27	0.66	1.09	1.04	0.75	0.7	0.35	0.34	0.74	0.23	0.3	0.14	Cla97Chr01	27463972	27467554	-	1
Cla97C01G013650	36.48	43.71	37.77	27.37	26.31	36.84	35.35	25.62	30.5	22.9	20.59	24.79	Cla97Chr01	27493664	27498116	+
Cla97C01G013660	9.96	9.08	11.32	13.11	11.69	13.7	12.69	14.56	15.12	17.59	16.7	16.37	Cla97Chr01	27501372	27507886	+
Cla97C01G013670	2.05	2.42	3.13	1.56	1.4	1.5	1.99	1.75	1.3	1.09	1.35	0.77	Cla97Chr01	27509992	27511797	-	2
Cla97C01G013680	19.91	24.62	23.82	10.36	12.71	11.69	7.81	5.11	5.43	2.78	0.62	0.66	Cla97Chr01	27516726	27519892	+	2
Cla97C01G013690	0.45	0.59	1.57	1.54	0.65	0.99	0.38	0.41	0.59	2.19	1.83	1.41	Cla97Chr01	27520905	27522815	-	5
Cla97C01G013700	34.71	21.82	31.02	28.43	23.94	27.26	29.63	30.55	28.84	39.17	38.77	39.06	Cla97Chr01	27527461	27527823	-
Cla97C01G013710	34.72	35.26	34.09	39.31	31.22	29.85	30.13	29.68	30.64	40.88	39.53	38.97	Cla97Chr01	27527906	27532846	+
Cla97C01G013720	60.58	74.67	64.02	63.39	62.92	69.31	74.13	58.4	63.17	85.31	82.56	91.53	Cla97Chr01	27536001	27538722	+
Cla97C01G013730	110.52	128.1	110.29	114.17	108.93	121.06	152.21	156.66	161.19	227.54	246.87	294.14	Cla97Chr01	27541212	27545314	+	5
Cla97C01G013740	79.74	72.73	82.42	98.45	91.52	91.05	91.13	73.93	81.35	50.81	40.7	71.28	Cla97Chr01	27547253	27554246	-
Cla97C01G013750	3.37	2.75	3.22	2.9	3.63	3.08	2.12	2.83	2.83	2.15	1.88	2.42	Cla97Chr01	27578565	27583084	+
Cla97C01G013760	0.07	0	0	0	0	0	0.08	0.29	0	0.08	0.29	0	Cla97Chr01	27592221	27592838	+
Cla97C01G013770	56.92	61.2	63.46	81.16	79.18	94.35	60.19	64.29	64.19	59.3	54.49	52.49	Cla97Chr01	27595213	27597086	-
Cla97C01G013780	140.77	153.82	166.71	222.86	245.34	209.62	166.26	178.78	157.06	138.97	127.13	123.56	Cla97Chr01	27600060	27600739	+
Cla97C01G013790	13.15	13.53	16.42	44.16	41.83	36.45	15	16.02	12.73	5.05	4.76	4.32	Cla97Chr01	27607130	27614083	+	3
Cla97C01G013800	9.36	4.57	7.37	4.65	4.35	4.42	5.75	4.79	7.3	5.91	4.85	6.33	Cla97Chr01	27618320	27618565	+
Cla97C01G013810	29.85	30.51	34.32	30.88	31.9	31.44	58.06	68.16	59.39	68.9	53.72	33.84	Cla97Chr01	27618600	27622710	+	4
Cla97C01G013830	26.29	29.36	26.33	25.66	21.8	17.41	8.91	12.2	8.23	7.79	11.66	9.49	Cla97Chr01	27666944	27669358	-	1
Cla97C01G013840	13.57	9.77	13.22	9	8.42	7.89	4.22	3.9	5	3.85	4.95	3.01	Cla97Chr01	27670519	27677166	-	1
Cla97C01G013850	186.48	194.97	193.03	141.49	144.86	123.84	108.58	111.11	115.02	116.99	107.16	99.7	Cla97Chr01	27679830	27684300	+
Cla97C01G013860	41.96	38.63	43.99	38.72	39.53	41.93	46.94	49.66	45.63	55.46	52.91	40.72	Cla97Chr01	27686076	27691664	+
Cla97C01G013870	15.54	15.03	15.64	17.93	16.49	15.33	15.28	15.36	16	13.66	18.14	16.57	Cla97Chr01	27692634	27695426	-
Cla97C01G013880	47.55	38.54	47.02	48.69	50.56	58.76	65.79	73.9	63.51	88.29	84.09	83.19	Cla97Chr01	27700695	27701825	-	4
Cla97C01G013890	1.28	1.94	1.57	0.82	0.92	0.81	0.93	0.85	0.71	0.52	0.28	0.13	Cla97Chr01	27709393	27711168	-	2
Cla97C01G013900	77.18	76.98	73.64	93.14	103.63	78.35	103.14	98.09	89.38	77.53	68.72	65.93	Cla97Chr01	27724193	27724501	+
Cla97C01G013920	0.29	0.2	0.34	0.27	0.05	0.15	0	0	0.2	0.03	0	0.07	Cla97Chr01	27729960	27736193	+
Cla97C01G013930	175.76	187.99	184.18	183.17	192.29	178.6	193.54	210.79	182.76	256.3	209.97	214.57	Cla97Chr01	27737155	27739776	-
Cla97C01G013940	10.95	10.43	11	10.58	9.98	10.08	12.92	14.36	13.01	11.42	11.98	10.05	Cla97Chr01	27742856	27751679	-
Cla97C01G013950	5.59	3.76	5.56	5.4	4.73	4.59	7.31	7.76	9.04	4.3	5.25	3.52	Cla97Chr01	27755177	27757500	-
Cla97C01G013960	3.2	4.93	3.11	5.95	3.73	3.66	7.77	9.6	10.39	7.72	6.14	5.04	Cla97Chr01	27758657	27761075	+	6
Cla97C01G013970	19.92	12.32	17.18	16.17	13.36	78.36	9.68	11.95	21.81	7.43	10.06	4.48	Cla97Chr01	27763477	27763926	-	3
Cla97C01G013980	1.18	0.95	2.06	15.38	20.67	24.57	21.7	23.24	18.73	6.44	4.48	3.08	Cla97Chr01	27769855	27771246	+	6
Cla97C01G013990	139.58	181.65	151.28	198.28	213.36	218.61	219	205.03	218.83	175.13	184.3	173.35	Cla97Chr01	27777152	27777778	-
Cla97C01G014000	3.54	3.23	4.38	2.43	1.8	1.29	1.46	1.65	1.64	0.63	0.38	0.26	Cla97Chr01	27788716	27795986	-	2
Cla97C01G014010	110.77	118.48	108.46	131.66	133.9	126.09	248.01	250.46	237.54	356.78	349.34	282.01	Cla97Chr01	27802719	27804628	+	4
Cla97C01G014020	105.42	101.31	108.53	122.09	106.88	108.92	65.48	63.32	73.01	104.55	102.82	119.2	Cla97Chr01	27806705	27811839	+
Cla97C01G014040	0	0	0.04	0.38	0.09	0.1	0.39	0.2	0.45	0.08	0.15	0.06	Cla97Chr01	27825257	27826813	+	6
Cla97C01G014050	0.16	0.5	0.23	2	1.84	1.34	1.84	2.45	2.4	5.54	2.88	1.62	Cla97Chr01	27829980	27830495	+	4
Cla97C01G014060	46.68	39.93	37.35	47.01	52.44	61.91	105.26	133.33	125.07	144.95	119.72	149.43	Cla97Chr01	27831758	27832625	+	4
Cla97C01G014070	12.98	15.29	13.79	16.72	13.87	13.43	17.53	17.94	18.59	17.51	15.4	15.78	Cla97Chr01	27835034	27837404	-
Cla97C01G014080	20.38	24.22	24.37	28.99	29.51	25.06	14.76	15.55	19.06	16.99	20.35	16.62	Cla97Chr01	27845344	27846230	+
Cla97C01G014090	15.84	16.93	15.61	20.12	24.75	21.09	33.8	31.76	24.87	25.06	20.23	14.82	Cla97Chr01	27847650	27850690	-	6
Cla97C01G014100	0.06	0	0	0.07	0	0	0	0	0	0	0	0	Cla97Chr01	27858136	27858777	-
Cla97C01G014110	7.11	5.24	4.83	6.22	5.73	4.89	2.49	2.49	3.51	4.38	5.39	5.22	Cla97Chr01	27864636	27882602	-
Cla97C01G014120	19.82	18.81	19.96	18.46	16.36	14.93	18.67	18.01	19.33	19.36	20.75	20.09	Cla97Chr01	27884939	27892768	+
Cla97C01G014130	4.9	5.36	6.15	6.1	8.92	13.31	17.48	16.4	13.43	10.67	11.67	5.48	Cla97Chr01	27895149	27906035	+	6
Cla97C01G014140	7.84	6.52	7.29	6.18	7.07	6.33	6.1	5.14	5.37	8.45	7.9	8.45	Cla97Chr01	27906824	27909420	-
Cla97C01G014150	13.3	14.78	12.31	14.65	13.57	12.46	11.23	11.58	11.13	13.14	14.58	14.66	Cla97Chr01	27914448	27923231	+
Cla97C01G014160	0	0	0	0	0	0	0	0	0	0.04	0	0	Cla97Chr01	27933373	27936268	+
Cla97C01G014170	106.22	117.71	107.33	91.7	97.96	101.32	106.43	105.73	87.63	71.3	91.86	70.37	Cla97Chr01	27937952	27943055	-
Cla97C01G014180	36.13	26.61	31.12	28.03	26.85	23.4	36.48	54.3	49.5	77.56	66.29	41.89	Cla97Chr01	27952693	27956935	-	5
Cla97C01G014190	3.26	2.62	2.52	4.3	3.23	2.98	0.64	1.22	1.23	0.26	0.33	0.08	Cla97Chr01	27965839	27972645	+	1
Cla97C01G014200	49.19	38.29	52	1.89	0.53	0.4	0	0	0	0	0	0	Cla97Chr01	27984773	27985123	+	2
Cla97C01G014220	0.35	0.22	0.11	0	0	0.13	0	0	0	0	0	0	Cla97Chr01	27995312	27995659	+
Cla97C01G014230	111.38	189.96	117.16	1.27	0.51	1.28	0	0	0.16	0	0	0	Cla97Chr01	28001834	28002157	-	2
Cla97C01G014240	942.84	1127.92	813.08	33.3	30.11	26.85	2.42	1.4	1.82	0.9	0.39	1.76	Cla97Chr01	28007160	28013894	+	2
Cla97C01G014250	91.32	80.08	116.05	36.66	29.83	23.86	1.78	0.64	0	0	0	0	Cla97Chr01	28018939	28019250	-	2
Cla97C01G014260	2308.53	2853.77	2214.9	441.91	335.54	278.46	3.69	5.91	2.55	1.48	0.34	0	Cla97Chr01	28034032	28034358	+	2
Cla97C01G014270	0	0	0.29	0	0	0	0	0	0	0	0	0	Cla97Chr01	28042434	28042847	-
Cla97C01G014280	0	0	0	0	0	0	0.13	0.12	0	0.27	0	0	Cla97Chr01	28046553	28046915	-
Cla97C01G014290	7.49	9.8	8.1	10.14	10.03	10.11	16.99	15.82	16.9	16.75	18.82	14.79	Cla97Chr01	28047891	28052946	-	4
Cla97C01G014300	99.23	118.2	120.79	138.99	147.41	189.05	276.8	219.49	211.51	228.12	158.83	185.25	Cla97Chr01	28055059	28058803	+	4
Cla97C01G014310	12.56	11.05	10.34	13.02	13.95	11.8	16.6	16.46	14.36	9.7	7.54	6.48	Cla97Chr01	28060188	28063540	-
Cla97C01G014320	1.18	1.97	2.55	1.42	1.21	3.05	3.4	2.52	3.34	3.55	2.72	3.17	Cla97Chr01	28064889	28065161	+
Cla97C01G014330	5.56	4.82	4.48	5.75	5.21	5.69	7.23	7.37	7.72	7.52	6.62	6.09	Cla97Chr01	28066113	28069102	+
Cla97C01G014340	14.36	15.25	10.39	16.67	20.23	12.32	21.83	18.43	31.07	32.25	29.63	28.7	Cla97Chr01	28072170	28073342	+	4
Cla97C01G014350	11.04	7.99	8.87	10.8	9.64	7.47	7.2	6.72	6.34	3.86	4.38	3.7	Cla97Chr01	28077409	28083556	+	1
Cla97C01G014360	65.15	60.82	68.03	52.52	50.91	67.21	88.65	88.41	89.84	79.34	85.29	68.91	Cla97Chr01	28084147	28088217	-
Cla97C01G014370	15.82	12.97	15.09	11.68	9.96	10.31	6.51	7.66	8.45	7.03	5.81	6.78	Cla97Chr01	28100784	28108579	-
Cla97C01G014380	24.32	28.13	26.58	33.7	31.5	39.68	49.65	54.96	51.85	42.65	42.84	44.38	Cla97Chr01	28111841	28114810	-	4
Cla97C01G014390	36.91	30.7	36.68	35.28	31.33	30.25	29.53	32.27	28.24	24.79	25.27	23.07	Cla97Chr01	28119020	28135947	-
Cla97C01G014400	16.65	15.39	15.63	13.14	13.07	13.04	12.93	9.86	12.71	12.33	12.01	11.42	Cla97Chr01	28139507	28141500	-
Cla97C01G014410	9.56	9.02	10.13	8.35	7.51	8.25	8.73	8.18	7.55	7.99	8.9	7.52	Cla97Chr01	28141733	28144807	-
Cla97C01G014420	12.89	9.7	11.61	13.22	10.57	9.97	10.51	11.83	10.87	12.63	10.74	8.25	Cla97Chr01	28147073	28158284	+
Cla97C01G014430	0.06	0.08	0.06	0.05	0.13	0.24	0.05	0.02	0.03	0.15	0.09	0.03	Cla97Chr01	28159809	28162944	-
Cla97C01G014440	5.62	5.09	4.74	5.36	5.57	4.07	2.94	3.51	3.47	3.03	4.95	4.25	Cla97Chr01	28170522	28176625	-
Cla97C01G014450	0	0	0.06	0	0	0	0	0	0	0	0	0	Cla97Chr01	28182072	28182836	-
Cla97C01G014460	27.8	26.21	25.28	25.56	23.07	20.38	23.9	24.11	25.51	26.76	26.63	26.82	Cla97Chr01	28189554	28196068	-
Cla97C01G014470	3.6	2.17	4.5	1.1	1.39	1.91	0.17	0.26	0.24	0.31	0.21	0.18	Cla97Chr01	28205934	28208802	-	2
Cla97C01G014480	100.59	107.68	89.09	110.34	109.87	85.94	61.04	62.55	59.33	60.26	57.65	53.43	Cla97Chr01	28213521	28216716	-
Cla97C01G014490	37	38.15	39.31	32.91	35.13	31.21	29.19	31.51	32.19	26.35	21.75	17.38	Cla97Chr01	28221134	28224384	-
Cla97C01G014500	32.83	43.56	34.74	30.77	22.73	17.02	24.74	24.39	31.84	63.39	86.09	86.3	Cla97Chr01	28230561	28233526	-	5
Cla97C01G014510	60.12	66.63	61.89	27.13	27.86	15.51	2.72	2.75	6.08	1.97	1.34	2.96	Cla97Chr01	28270362	28271588	-	2
Cla97C01G014520	54.53	56.53	45.73	16.36	16.22	6.48	6.05	3.97	3.91	1.29	0.98	1.53	Cla97Chr01	28290826	28291032	+	2
Cla97C01G014530	5.22	3.92	4.09	1.73	1.81	2.11	1.47	1.86	1.59	2.38	2.7	2.7	Cla97Chr01	28301211	28313860	-	2
Cla97C01G014540	23.02	20.98	22.25	27.15	27.95	24.69	24.53	23.93	27.38	20.48	18.96	18.85	Cla97Chr01	28315849	28322253	+
Cla97C01G014550	24.24	21.09	22.17	24.74	24.45	24.66	24.62	28.55	28.11	26.14	26.43	22.1	Cla97Chr01	28340259	28349134	-
Cla97C01G014560	37.04	43.54	49.05	96.81	90.01	85.51	242.93	198.67	204.66	220.63	182.85	302.27	Cla97Chr01	28361410	28362048	+	4
Cla97C01G014570	4.36	2.88	5.08	3.93	2.62	2.38	3.41	5.34	6.45	5.46	6.51	4.38	Cla97Chr01	28375828	28377126	+	4
Cla97C01G014580	2139.3	1743.13	1767.04	1336.22	1226.97	888.66	934.83	986.91	1037.68	1137.11	1103.08	1435.59	Cla97Chr01	28377133	28378575	+
Cla97C01G014590	39.24	58.02	32.35	77.16	75.19	29.67	11.07	11.21	22.06	2.26	5.15	5.18	Cla97Chr01	28390325	28393536	+	3
Cla97C01G014600	12.83	7.15	9.88	5.81	9.75	3.35	5.92	7.64	6.6	0.63	0.54	0.3	Cla97Chr01	28395766	28396344	+	1
Cla97C01G014610	53.28	43.44	42.43	63.24	82.92	49.07	76.98	76.2	71.3	29.59	18.6	7.05	Cla97Chr01	28400216	28405300	+	6
Cla97C01G014620	3.97	4.41	5.7	5.24	2.68	2.73	0.09	0.25	1.96	0.02	0.12	0.27	Cla97Chr01	28412485	28416834	-	1
Cla97C01G014630	138.23	144.98	126.63	42.35	62.54	17.93	0	0.2	0	0	0	0	Cla97Chr01	28426275	28430009	-	2
Cla97C01G014640	0.67	0.87	0.44	0.11	0.08	0.08	0	0	0.05	0	0	0	Cla97Chr01	28447041	28449497	-	2
Cla97C01G014650	0	0.13	0.1	0	0	0	0	0	0	0	0	0	Cla97Chr01	28451237	28452207	-
Cla97C01G014660	117.62	123.58	105.64	114.28	107.31	86.25	72.64	69.83	72.19	91.2	111.26	126.2	Cla97Chr01	28473968	28476054	-
Cla97C01G014670	112.28	86.94	99.54	96.07	98.77	87.35	69.43	67.18	71.89	82.54	98.41	103.39	Cla97Chr01	28476141	28477102	-
Cla97C01G014680	13.17	15.93	12.28	15.17	11.63	10.4	10.59	7.37	10.42	10.07	10.69	8.62	Cla97Chr01	28482691	28484179	+
Cla97C01G014690	11.26	9.2	10.16	8.54	8.88	7.14	7.39	9.23	9.64	10.44	8.73	7.04	Cla97Chr01	28485882	28491145	+
Cla97C01G014700	24.23	9.85	23.22	19.17	13.19	19.84	22.31	21.71	21.92	28.79	27.22	34.41	Cla97Chr01	28501420	28506316	+
Cla97C01G014710	45.43	34.47	38.18	48.64	39.05	40.66	40.53	43.73	43.77	43.5	47.33	46.82	Cla97Chr01	28506480	28512055	+
Cla97C01G014720	0	0.12	0.28	0.05	0.44	1.38	0	0	0.36	0	0	0	Cla97Chr01	28516341	28516760	+	3
Cla97C01G014730	2.9	3.84	3.05	4.01	2.4	1.18	0.61	0.2	1.72	0.79	1.62	1.36	Cla97Chr01	28520678	28523730	-	1
Cla97C01G014740	117.28	113.89	120.92	110.23	91.85	90.98	96.24	97.91	101.45	109.2	113.3	113.1	Cla97Chr01	28525416	28533514	-
Cla97C01G014750	17.77	18.42	17.87	28.23	32.09	30.29	43.63	45.94	43.75	41.72	45.06	28.15	Cla97Chr01	28536239	28541817	-	4
Cla97C01G014760	19.48	10.71	14.39	14.33	11.44	8.06	5.39	6.96	5.88	6.48	4.66	2.91	Cla97Chr01	28541842	28542164	-	1
Cla97C01G014770	12.19	12.6	11.04	9.65	10.18	9	6	7.96	6.78	5.85	7.53	5.88	Cla97Chr01	28547265	28551966	+
Cla97C01G014780	26.48	25.31	28.99	24.86	24.08	22.4	23.15	23.73	26.06	24.31	27.02	27.52	Cla97Chr01	28553404	28558754	+
Cla97C01G014790	5.47	6.33	6.7	4.63	3.63	3.47	3.01	3.02	3.17	4.09	3.56	3.93	Cla97Chr01	28559985	28563274	+
Cla97C01G014800	0	0	0	0	0	0	0	0	0.1	0.24	0.13	0	Cla97Chr01	28571374	28572787	+
Cla97C01G014810	14.28	13.02	14.25	12.2	12.43	12.67	18.44	17.97	15.89	13.56	13.85	11.38	Cla97Chr01	28580640	28585938	-
Cla97C01G014820	6.02	4.57	5.8	6.42	6.36	6.9	10.74	10.29	9.67	6.88	9.4	9.91	Cla97Chr01	28586255	28586539	-	4
Cla97C01G014840	8.5	9.34	9.22	8.36	7.76	6.92	8.99	9.19	9.84	6.3	6.78	7.62	Cla97Chr01	28599969	28605831	+
Cla97C01G014850	0	0.99	0	0.71	1.2	0.54	0	0	0.2	0	0.35	0.34	Cla97Chr01	28608498	28608755	+	3
Cla97C01G014860	1.07	0.59	0.79	0.45	0.77	0.62	0.4	0.56	0.65	0.22	0.53	0.15	Cla97Chr01	28610002	28614472	-
Cla97C01G014870	0.77	1.23	0.93	0.72	0.74	0.9	0.13	0.06	0.11	0	0.03	0.08	Cla97Chr01	28616485	28619350	-	1
Cla97C01G014880	0.3	0.15	0.41	0.34	0.36	0.07	0	0	0.07	0	0	0	Cla97Chr01	28619357	28620085	-
Cla97C01G014890	15.47	14.16	18.76	20.65	20.29	22.27	24.89	23.79	25.64	27.31	32.6	41.69	Cla97Chr01	28627718	28631219	+	5
Cla97C01G014900	55.2	54.14	59.58	46.05	42.68	40.57	28.53	30	26.98	12.62	12.08	12.51	Cla97Chr01	28645487	28649086	+	1
Cla97C01G014910	46.02	34.45	31.02	13.49	12.58	4.48	0.75	0.87	0.72	0.1	0.24	0.39	Cla97Chr01	28666577	28668932	-	2	WRKY
Cla97C01G014920	14.9	17.34	19.54	18.41	16.43	19.28	20.63	24.5	22.07	17.49	17.82	16.59	Cla97Chr01	28685258	28707825	+
Cla97C01G014930	0.63	0.46	0.36	0.57	0.63	0.96	0.16	0.12	0.07	0	0.06	0	Cla97Chr01	28709426	28711985	+	3
Cla97C01G014940	8.57	10.6	7.51	8.88	7.35	6.57	6.62	6.33	5.55	6.69	5.88	5.36	Cla97Chr01	28716215	28721708	+
Cla97C01G014950	6.56	3.62	4.37	4.36	4.42	3.58	4.81	5.49	5.36	2.24	2.94	2.05	Cla97Chr01	28723599	28726638	-
Cla97C01G014960	27.2	25.74	23.73	22.4	17.33	14.5	11.64	14.3	10.64	18.19	16.31	13.64	Cla97Chr01	28727499	28747175	+
Cla97C01G014970	145.71	147.99	153.16	159.96	184.89	158.75	202.01	227.63	201.46	167.12	162.01	126.18	Cla97Chr01	28748410	28752078	-
Cla97C01G014980	38.56	44.01	46.27	52.41	59.2	60.32	77.67	70.48	78.46	68.8	69.11	62.96	Cla97Chr01	28754539	28757014	-
Cla97C01G014990	0.14	0	0.07	0.32	0.04	3.95	0.24	0	0.39	0.96	0.19	0.1	Cla97Chr01	28762817	28765602	+	3	WRKY
Cla97C01G015010	1.61	2.46	4	2.25	2.84	2.56	1.73	2.22	1.83	0.59	0.41	0.09	Cla97Chr01	28770800	28774645	+	1
Cla97C01G015020	0.82	1.77	2.03	1.02	2.43	3.01	0	0.54	1.64	1.38	0	0	Cla97Chr01	28775852	28776097	-
Cla97C01G015030	179.73	159.53	143.88	100.52	99.94	75.07	73.8	66.37	63.66	100.27	97.34	154.29	Cla97Chr01	28780954	28781334	+	2
Cla97C01G015080	110.1	101.78	118.43	116.32	122.82	187.43	99.07	85.11	82.23	49.61	40	57.75	Cla97Chr01	28834862	28836388	+	3
Cla97C01G015090	0	0	0	0	0	0	0	0	0	0	0.02	0	Cla97Chr01	28850663	28851955	+
Cla97C01G015100	0	0	0	0.28	0.25	0	0	0	0	0	0.05	0	Cla97Chr01	28860625	28861119	+
Cla97C01G015110	0.43	0.61	0.96	0.64	0.38	1.28	2.21	1.9	3.45	1.39	1.21	2.88	Cla97Chr01	28871427	28872938	+	4
Cla97C01G015120	63.89	62.9	68.91	69.78	66.79	70.23	60.89	53.33	61.59	83.47	91.18	131.6	Cla97Chr01	28880434	28885740	-
Cla97C01G015130	57.64	53.74	43.14	65.75	68.98	41.23	43.58	64.65	69.16	103.09	91.01	42.71	Cla97Chr01	28891054	28894427	+
Cla97C01G015140	5.87	3.82	7.58	7.92	12.32	16.01	22.68	27.54	21.08	23.6	14.72	14.04	Cla97Chr01	28899681	28900107	+	4
Cla97C01G015150	7.47	6.25	7.94	11.5	10.95	13.88	21.82	23.06	21.59	22.75	17.01	9.67	Cla97Chr01	28900147	28904647	+	4
Cla97C01G015160	25.46	24.47	23.13	20.94	22.61	20.85	30.16	30.01	44.16	15.37	29.03	21.94	Cla97Chr01	28906805	28907600	-
Cla97C01G015170	21.31	24.73	22.67	23.85	27.01	26.54	53.43	53.25	51.01	44.65	49.24	38.35	Cla97Chr01	28910420	28911921	-	4
Cla97C01G015180	27.82	21.53	29.37	26.59	26.36	34.7	37.93	33.64	35.73	40.09	42.31	26.99	Cla97Chr01	28915703	28927090	-
Cla97C01G015190	11.47	5.89	12.79	7.2	7.8	13.08	9.11	9.19	10.46	5.73	6.63	2.79	Cla97Chr01	28927154	28928673	-
Cla97C01G015200	70.19	60.6	66.02	79.83	78.67	81.11	99.49	98.64	96.51	98.74	95.32	84.26	Cla97Chr01	28930873	28934176	-
Cla97C01G015210	15.81	13.57	13.87	8.53	9.71	16.86	3.75	3.97	5.59	3.52	3.93	2.65	Cla97Chr01	28969306	28970595	+	1
Cla97C01G015220	51.76	60.29	64.75	59.21	42.28	73.04	93.8	78.19	83.87	84.67	48.05	61.56	Cla97Chr01	28982036	28982974	-
Cla97C01G015230	53.76	48.12	60.01	53.62	47.54	58.02	81.45	83.36	82.06	84.13	70.04	73.82	Cla97Chr01	28995363	28996049	+
Cla97C01G015240	3.73	1.62	1.07	2.24	2.01	0.82	2.84	2.66	2.69	0.67	0.13	0.11	Cla97Chr01	29009858	29010901	+	6
Cla97C01G015250	0.09	0.17	0.28	0.17	0	0	0.08	0.02	0.11	0	0	0	Cla97Chr01	29011389	29013224	-	2
Cla97C01G015260	43.83	36.43	37.97	37.05	36.7	33.39	38.22	45.78	39.64	41.79	41.3	36.31	Cla97Chr01	29023451	29027123	-
Cla97C01G015270	45.73	38.74	40.2	33.02	36.32	34.44	84.39	83.01	62.48	66.34	51.18	48.59	Cla97Chr01	29028868	29030731	-	4	mTERF
Cla97C01G015280	207.74	180.16	209.64	80.57	83.23	83.37	63.33	62.59	61.97	33.3	55.45	36.17	Cla97Chr01	29033652	29037063	-	2	Others
Cla97C01G015290	14.5	12.27	14.61	8.51	7.79	11.78	8.93	7.65	6.49	7.84	6.8	9.51	Cla97Chr01	29056349	29061247	+
Cla97C01G015300	26.84	23.38	30.01	16.39	15.83	10.08	14.17	14	16.14	12.6	10.3	10.61	Cla97Chr01	29067088	29070124	-	2
Cla97C01G015310	2.55	2.49	2.6	2.27	0.81	0.29	0.19	0.28	0.1	0.3	0	0.12	Cla97Chr01	29077242	29078691	+	2
Cla97C01G015320	13.43	11.59	12.7	11.01	11.34	12.52	12.22	12.98	13.24	11.32	8.24	9.73	Cla97Chr01	29079382	29090022	-
Cla97C01G015330	0.94	0.22	1.09	0	0.09	0.1	0	0	0	0	0	0	Cla97Chr01	29098603	29099252	+	2
Cla97C01G015340	1.16	0.79	0.72	0.07	0.08	0.07	0	0.02	0	0	0	0	Cla97Chr01	29099350	29103329	+	2
Cla97C01G015350	16.42	18.63	10.28	6.74	5.76	5.97	0.5	0	0.33	0.52	0.19	0.25	Cla97Chr01	29113991	29114455	-	2
Cla97C01G015360	25.87	44.53	26.35	25.47	21.94	18.03	5.66	6.63	7.66	1.85	3.88	0.57	Cla97Chr01	29146686	29148374	-	1
Cla97C01G015370	120.12	81.17	80.64	64.52	70	59.43	97.08	95.63	176.79	171.38	174.85	255.5	Cla97Chr01	29149982	29151809	-	5
Cla97C01G015380	0.73	0.84	0.95	0.53	0.47	0.08	0.42	0.29	0.33	0	0	0.09	Cla97Chr01	29153398	29155095	-	2
Cla97C01G015390	42.01	35.93	37.37	16.97	17.57	11.56	6.71	7.68	5.19	2.19	1.48	0.6	Cla97Chr01	29159093	29161409	-	2
Cla97C01G015400	34.2	28.01	33.21	31.71	31.56	28.99	30.88	34.11	34.62	34.1	39.01	41.48	Cla97Chr01	29170053	29171258	+
Cla97C01G015410	30.69	30.62	32.87	29.83	26.83	27.28	21.25	17.58	22.81	16.58	20.58	20.45	Cla97Chr01	29171910	29175554	-
Cla97C01G015420	0	0	0	0.08	0	0	0	0.15	0.51	0.16	0	0	Cla97Chr01	29192878	29193177	-
Cla97C01G015430	6.09	6.49	7.51	6.73	6.62	8.06	21.59	32.47	22.09	35.13	27.88	20.25	Cla97Chr01	29196236	29267252	-	4
Cla97C01G015440	150.29	156.55	157.29	190.3	210.33	186	243.14	243.11	237.37	217.32	221.53	204.64	Cla97Chr01	29272502	29273886	-
Cla97C01G015450	19.35	18.97	18.72	15.37	13.33	10.22	10.88	9.64	10.24	20.06	18.42	38.67	Cla97Chr01	29276129	29277304	+	5
Cla97C01G015460	19.15	18.68	20.12	14.81	11.64	12.06	14.18	16.25	13.36	8.43	7.98	5.71	Cla97Chr01	29278141	29280411	-	2
Cla97C01G015470	4.14	7.27	4.34	4.4	3.7	5.34	5.29	5.7	7.98	4.6	6	4.36	Cla97Chr01	29284920	29287164	-
Cla97C01G015480	10.67	11.3	11.81	9.8	8.41	7.65	8.63	6.27	8.41	7.42	6.55	6.85	Cla97Chr01	29287812	29288960	-
Cla97C01G015490	18.69	10.91	17.54	11.99	10.73	14.14	16.43	14.81	13.75	9.72	9.76	10.44	Cla97Chr01	29288982	29290835	-
Cla97C01G015500	37.04	29.67	35.1	30.36	29.49	34.25	37.51	35.35	34.59	32.76	38.02	39.7	Cla97Chr01	29301982	29306543	+
Cla97C01G015510	16.22	16.31	13.68	7.73	8.87	5.81	2.23	1.21	1.69	1.46	0.84	0.44	Cla97Chr01	29307051	29310119	-	2	B3
Cla97C01G015520	22.22	36.86	28.09	20.71	18.09	15.93	28.29	26.3	27.52	18.45	16.58	23.11	Cla97Chr01	29311722	29325786	-
Cla97C01G015530	5.25	2.97	4.21	2.43	2.48	1.14	0.44	0.6	0.52	0.23	0.29	0.3	Cla97Chr01	29329144	29331193	-	2	B3
Cla97C01G015540	0	0.06	0	0	0	0	0	0	0	0	0	0	Cla97Chr01	29332760	29334275	-
Cla97C01G015560	11.53	13.78	15.08	13.43	13.58	11.38	10.23	9.98	10.36	8.92	6.85	9.56	Cla97Chr01	29339050	29341866	-
Cla97C01G015570	36.83	39.77	36.38	40.88	40.96	32.22	26.03	29.74	24.43	27.23	32.32	24.37	Cla97Chr01	29351747	29361120	+
Cla97C01G015580	22.46	14.54	15.88	1.41	1.21	0.92	0	0	0	0	0	0	Cla97Chr01	29368224	29368952	+	2	C2C2-Dof
Cla97C01G015590	25.6	21.91	21.33	13.32	12.76	10.66	15.41	16.32	16.51	21.53	23.38	24.53	Cla97Chr01	29374332	29379399	+	5
Cla97C01G015600	14.17	16.33	14.69	8.34	9.37	8.16	14.82	15.77	15.77	18.05	14.83	18.87	Cla97Chr01	29379720	29380228	+	5
Cla97C01G015610	75.94	85.23	60.03	44.97	46.45	57.34	138.37	107.21	105.96	19.02	38.27	25.7	Cla97Chr01	29384423	29385722	-	6
Cla97C01G015620	0.05	0.2	0.51	0.18	0.21	0.36	3.89	1.77	5.54	6.27	5.02	9.61	Cla97Chr01	29387937	29389692	-	5
Cla97C01G015630	0.05	0	0.09	0	0	0	0	0	0	0	0	0	Cla97Chr01	29394475	29395933	-
Cla97C01G015640	6.01	13.24	8.86	3.9	2.32	1.62	2.05	0.93	1.74	1.16	0.75	1.06	Cla97Chr01	29400883	29402058	-	2
Cla97C01G015650	61.13	56.76	52.99	47.17	50.29	54.34	35.7	34.42	36.74	34.38	38.95	49.5	Cla97Chr01	29405396	29411297	-
Cla97C01G015670	8.13	7.14	7.36	5.17	4.95	1.79	0.14	0.46	1.21	0.05	0.04	0	Cla97Chr01	29434280	29435302	+	2	C2C2-Dof
Cla97C01G015680	5	5.07	4.85	5.47	5.28	3.6	0.45	1.12	1.19	0.15	0.61	0.14	Cla97Chr01	29440164	29442801	-	1
Cla97C01G015690	0	0	0	0	0	0.08	0	0	0	0	0	0	Cla97Chr01	29446475	29448760	+
Cla97C01G015700	4.32	4.41	4.5	4.6	5.38	2.94	3.53	4.08	3.5	4.52	3.48	1.81	Cla97Chr01	29450021	29452887	+
Cla97C01G015710	51.72	60.73	43.14	53.6	63.3	70.14	98.8	99.08	98.1	100.7	83.49	115.44	Cla97Chr01	29469121	29470672	+	4
Cla97C01G015720	29.9	27.84	26.41	30.98	28.5	35.71	31.94	33.92	35.77	51.92	42.69	43.63	Cla97Chr01	29475722	29480171	+
Cla97C01G015730	31.07	30.74	35.4	37.35	33.78	33.01	39.64	44.17	43.93	33	33.38	28.28	Cla97Chr01	29484529	29490074	+
Cla97C01G015740	31.84	44.22	44.96	45.07	42.51	30.34	40.91	44.16	44.75	38.2	28.29	27.71	Cla97Chr01	29490082	29490472	+
Cla97C01G015750	3.46	7.06	6.83	7.63	8.5	8.74	8.76	6	6.5	7.69	4.29	4.03	Cla97Chr01	29492382	29494235	+
Cla97C01G015760	11.29	12.15	13.43	44.13	43.28	47.58	8.95	6.98	7.99	9.85	6.41	21.55	Cla97Chr01	29495599	29497136	+	3
Cla97C01G015770	7.09	5.17	7.2	4.01	4.01	2.56	1.07	1.59	1.24	3.2	2.42	1.87	Cla97Chr01	29504637	29509174	+	2
Cla97C01G015780	6.16	7.98	7.91	3.84	2.95	1.67	0.17	0.27	0.15	0.39	0.36	0.57	Cla97Chr01	29513454	29514835	-	2
Cla97C01G015790	19.86	18.72	17.49	28.25	26.08	26.62	51.08	36.62	32.39	4.51	7.62	7.89	Cla97Chr01	29530789	29533816	-	6
Cla97C01G015800	5.98	7.16	7.04	8	7.03	6.01	9.7	12.68	12.52	11.52	10.81	9.61	Cla97Chr01	29545266	29549599	-
Cla97C01G015820	16.6	15.58	11.78	10	6.6	4.93	5.19	4.52	5.49	3.34	5.06	3.86	Cla97Chr01	29603389	29606741	-	2
Cla97C01G015830	31.77	35.09	30.22	36.77	34.61	34.66	33.54	37.28	39.67	75.69	80.21	80.27	Cla97Chr01	29617429	29624386	-	5
Cla97C01G015840	0.45	0.85	0.22	0.25	0.57	0.13	0	0	0	0.13	0	0	Cla97Chr01	29627399	29628456	-
Cla97C01G015850	12.76	13.43	9.21	9.5	9.73	4.4	1.75	1.68	3.67	2.48	1.34	0.65	Cla97Chr01	29628588	29629076	-	1
Cla97C01G015860	124.89	146.36	136.86	165.84	166.34	172.83	153.83	137.18	155.32	166.33	174.58	200.68	Cla97Chr01	29631940	29634277	-
Cla97C01G015870	32.8	19.6	39.22	30.63	23.86	33.89	33.6	47.15	43.09	30.25	28.47	26.83	Cla97Chr01	29643871	29644402	+
Cla97C01G015880	36.83	36.7	42.04	36.52	35.45	38.15	39.55	48.11	45.68	39.77	39.07	36.45	Cla97Chr01	29644587	29652846	+
Cla97C01G015890	0	0	0.2	0.15	0	0	0	0	0	0	0	0	Cla97Chr01	29654083	29654682	-
Cla97C01G015900	5.82	12.47	10.24	34.77	30.19	66.95	128.31	180.97	191.54	161.31	153.19	130.43	Cla97Chr01	29668050	29669600	-	4	HSF
Cla97C01G015910	1.33	3.92	2.8	11.84	10.93	22.11	57.24	89.96	87.08	71.4	65.97	59.78	Cla97Chr01	29669657	29674327	-	4
Cla97C01G015920	107.52	122	91.07	60.44	69.75	46.86	136.93	173.77	170.5	205.76	177	192.1	Cla97Chr01	29681630	29682190	-	4
Cla97C01G015930	44.56	31.32	24.56	1.72	2.25	0.92	0.08	0.04	0.09	0.04	0.15	0.15	Cla97Chr01	29697604	29698785	+	2
Cla97C01G015940	41.66	35.8	37.95	10.3	11.65	8.8	2.56	2.65	2.64	5.36	4.18	3.92	Cla97Chr01	29709408	29712292	+	2
Cla97C01G015950	12.56	10.93	10.71	3.41	2.25	2.76	1.38	1.33	0.75	0.84	2.35	0.86	Cla97Chr01	29712340	29712540	-	2
Cla97C01G015960	422.69	406.87	483.78	666.38	604.84	665.11	206.32	199	211.37	202.14	139.97	140.03	Cla97Chr01	29715133	29718183	-	3
Cla97C01G015970	0.1	0.13	0	0	0	0	0	0	0	0.36	0	0	Cla97Chr01	29718293	29720935	-
Cla97C01G015980	2.29	2.48	0.93	1.38	0.65	0.06	0	0	0	0	0	0	Cla97Chr01	29726913	29730261	-	2
Cla97C01G015990	2.17	2.74	3.54	1.5	1.31	3.5	0	0	0.05	0.09	0.93	1.53	Cla97Chr01	29745224	29746294	+	1
Cla97C01G016000	1.34	2.38	1.46	1.21	1.26	0.81	0	0	0.16	0	0	0	Cla97Chr01	29747939	29750162	-	1
Cla97C01G016010	11.59	11.05	10.97	11.32	10.75	9.57	11.15	12.04	11.44	10.19	13.05	12.08	Cla97Chr01	29756749	29759900	+
Cla97C01G016020	10.1	7.86	9.56	7.44	7.44	8.56	8.14	7.85	9.26	10.7	9.44	12.73	Cla97Chr01	29761709	29765560	+
Cla97C01G016030	57.69	50.73	58.48	96.33	87.22	93.59	86.31	95.25	94.04	164.14	133.41	126.34	Cla97Chr01	29766478	29769095	-	5
Cla97C01G016040	14.13	14.6	13.08	11.79	6.91	2.59	1.43	1.82	1.05	0.5	0.34	0.05	Cla97Chr01	29771853	29773994	-	2	bHLH
Cla97C01G016050	13.15	13.81	14.03	20.89	18.33	15.67	10.91	13.66	14.4	20.2	21.5	21.72	Cla97Chr01	29784652	29790474	+
Cla97C01G016060	5.07	6.91	5.39	8.18	12.63	11.62	13.55	20.83	18.69	24.58	30.13	29.65	Cla97Chr01	29804043	29804737	-	5
Cla97C01G016070	264.25	309.31	274.9	409.93	336.47	396.44	393.73	402.02	439.94	514.93	562.67	701.47	Cla97Chr01	29805011	29807522	-	5
Cla97C01G016080	25.07	40.57	31.23	31.91	31.36	33.8	66.92	68.79	75.58	82.23	69.23	87.11	Cla97Chr01	29829309	29829830	-	4	AP2/ERF-ERF
Cla97C01G016090	55.46	64.78	55.41	41.56	39.98	34.22	27.89	29.77	25.05	24.43	31.7	31.11	Cla97Chr01	29842061	29847610	-
Cla97C01G016100	21.81	13.86	11.73	9.98	10.59	6.33	5.13	4.33	5.03	3.86	1.06	1.1	Cla97Chr01	29850701	29853626	-	2
Cla97C01G016110	3.42	1.59	5.17	1.5	3.02	3.35	0.35	0.29	0	0.1	0	0.09	Cla97Chr01	29869727	29870659	+	1
Cla97C01G016120	16.94	14.63	22.07	10.54	10.99	8.77	1.71	2.04	2.01	2.44	2.82	5.25	Cla97Chr01	29876203	29877311	-	2	WRKY
Cla97C01G016130	4.54	3.3	8.14	5.82	5.41	5.4	5.99	10.46	9.38	8.98	13.23	12.49	Cla97Chr01	29883898	29887381	+	5
Cla97C01G016140	23.66	20.37	26.31	27.68	27.09	31.72	32.24	36.31	34.29	27.99	28.56	22.27	Cla97Chr01	29887565	29892141	+
Cla97C01G016150	35.31	68.75	42.63	45.08	59.87	47.12	26.65	25.98	26.76	25.94	18.37	11.16	Cla97Chr01	29898028	29900739	+	1
Cla97C01G016160	5.72	5.52	6.94	3.71	4.67	4.19	2.98	4.23	3.23	1.18	1.45	0.78	Cla97Chr01	29901487	29903082	+	1
Cla97C01G016170	36.3	38.45	38.62	49.61	55.99	48.62	64.61	74.84	64.1	74.22	53.94	51.89	Cla97Chr01	29905280	29907359	-
Cla97C01G016180	5.99	5.15	4.67	3.68	3.87	3.23	3.69	4.39	4.17	3.84	5.75	3.61	Cla97Chr01	29921317	29925606	+
Cla97C01G016190	16.01	13.4	13.7	12.83	12.64	11.26	10.46	11.03	12.22	11	11.18	7.39	Cla97Chr01	29926493	29931459	-
Cla97C01G016200	3.45	1.91	2.74	1.96	1.56	1.39	0.75	1.35	0.72	0.38	0.35	0.28	Cla97Chr01	29945273	29946643	+	1
Cla97C01G016210	88.72	124.61	60.47	160.19	154.83	57.98	48.52	48.8	109.32	16.55	53.24	67.55	Cla97Chr01	29948367	29950312	-	3
Cla97C01G016220	0.24	0.28	0.48	0.37	0.31	0.23	0.16	0.54	0.36	0.15	0.32	0.2	Cla97Chr01	29951228	29953455	-
Cla97C01G016230	33.97	36.85	32.33	30.29	30.44	25.77	43.83	42.78	42.66	36.03	28.27	26.77	Cla97Chr01	29954617	29955991	-
Cla97C01G016240	31.11	31.1	21.31	16.72	16.27	24.14	51.68	62.62	73.95	40.61	22.44	27.19	Cla97Chr01	29977532	29978437	+	6	MYB
Cla97C01G016250	18.37	16.36	13.39	19.37	19.33	18.63	24.62	22.94	23.68	36.01	29.24	27.52	Cla97Chr01	29983777	29998355	-	5
Cla97C01G016260	0.39	0.33	1.09	0.44	0.26	0.07	0.89	0.14	0.16	2.1	3.32	1.29	Cla97Chr01	30009548	30009859	+	5
Cla97C01G016270	209.42	206.92	235.62	307.99	282.6	323.96	106.49	116.64	129.3	147.19	35.12	46.35	Cla97Chr01	30022241	30025516	-	3
Cla97C01G016280	0.49	0	0.3	0.49	0	0.63	0.28	0	0	0	0	0	Cla97Chr01	30032550	30032879	-
Cla97C01G016290	0.76	0.54	0.97	0.33	0.25	0.05	0.15	0	0.17	0	0	0.13	Cla97Chr01	30032945	30033850	-	2
Cla97C01G016300	0.53	0.13	0.91	0.33	0.38	0.57	0	0	0	0.06	0.06	0	Cla97Chr01	30034402	30035169	-	1
Cla97C01G016310	3.64	3.37	5.18	3.76	2.89	3.34	5.83	11.31	11.63	14.75	18.89	14.21	Cla97Chr01	30035501	30038228	-	5
Cla97C01G016320	52.73	45.97	47.26	47.37	45.96	38.74	38.54	39.84	39.57	55.67	50.82	54.41	Cla97Chr01	30042782	30053725	+
Cla97C01G016330	0.74	0.96	0.71	0.98	0.73	0.65	0.54	1.24	0.84	0.37	1.02	0.18	Cla97Chr01	30054342	30056264	-
Cla97C01G016340	0.07	0.08	0.14	0.1	0.18	0.1	0	0	0.04	0.29	0.8	0.2	Cla97Chr01	30060306	30067396	+	5
Cla97C01G016350	38.75	116.16	93.31	692.33	684.34	537.68	59.79	87.1	114.7	101.68	229.46	109.89	Cla97Chr01	30095558	30097558	+	3
Cla97C01G016360	2.18	1.66	2.4	0.99	0.38	0.64	0.14	0.34	0.31	0.22	0.56	0.09	Cla97Chr01	30106945	30109213	+	2
Cla97C01G016370	12.71	17.17	19.64	60.15	45.87	79.13	53.21	65.06	65.25	57.6	66.31	44.5	Cla97Chr01	30110665	30112361	+	4
Cla97C01G016380	3.55	3.11	4.31	6.7	6.4	11.46	13.05	13.51	11.05	14.19	13.49	9.61	Cla97Chr01	30117979	30119172	+	4
Cla97C01G016390	5.69	7.1	6.64	7.86	8.6	9.35	11.71	16.16	13.61	13.08	11.37	9.63	Cla97Chr01	30119251	30120305	+	4
Cla97C01G016400	2.05	0.36	0.63	0.56	1.23	0.65	0.65	0.39	0.35	0.42	0	0.3	Cla97Chr01	30121085	30121508	-
Cla97C01G016410	167.46	148.84	119.24	273.93	261.27	269.14	99.85	144.07	147.72	111.25	75.09	19.87	Cla97Chr01	30125878	30127172	-	3
Cla97C01G016420	0.02	0	0.13	0	0	0	0.13	0.15	0.27	0.03	0.03	0	Cla97Chr01	30137009	30138799	+	6
Cla97C01G016430	23.79	24.39	26.76	31.36	27.56	28.42	28.15	27.39	25.81	22.87	22.55	23.31	Cla97Chr01	30142535	30162962	-
Cla97C01G016440	1.33	0.71	1.67	0.45	0.41	0.91	0	0	0	0	0	0	Cla97Chr01	30166586	30167476	+	2
Cla97C01G016450	0.97	1	1.78	1.05	1.3	0.91	0	0	0	0	0	0	Cla97Chr01	30168532	30169113	+	1
Cla97C01G016460	29.94	51.68	34.81	39.71	35.74	35.48	53.95	57.6	51.31	86.73	90.07	84.96	Cla97Chr01	30174775	30174948	+	5
Cla97C01G016470	1.06	0.91	0.95	0.53	0.38	0.21	0	0	0	0	0	0.05	Cla97Chr01	30179411	30180499	-	2
Cla97C01G016480	4.86	7.29	6.35	2.29	5.03	5.82	16.91	30.78	39.25	202.59	312.9	359.02	Cla97Chr01	30183818	30184087	-	5
Cla97C01G016490	75.85	60.1	76.1	117.1	170.06	154.69	132.91	113.52	92.62	46.64	38.47	42.9	Cla97Chr01	30186532	30188820	-	3
Cla97C01G016500	7.25	8.68	7.88	9.26	8.87	8.16	14.61	14.13	13.9	11.67	14.84	16.89	Cla97Chr01	30203829	30209841	+	4
Cla97C01G016510	19.04	19.8	22.06	32.54	38.58	51	69.38	88.3	82.69	83.79	130.45	114.51	Cla97Chr01	30212303	30217057	+	4
Cla97C01G016520	17.53	15.43	18.49	14.11	13.76	12.59	12.57	12.66	13.47	12.33	9.16	8.67	Cla97Chr01	30218207	30222440	-
Cla97C01G016530	149.34	130.19	131.04	96.95	100.09	83.89	49.7	47.88	57.03	85.62	83.89	80.78	Cla97Chr01	30225983	30227756	-	2
Cla97C01G016540	67.66	71.82	73.36	93.4	94.17	85.86	99.87	113.1	114.16	91.24	97.7	85.34	Cla97Chr01	30234114	30239298	-
Cla97C01G016550	12.3	10.97	10.13	9.24	7.15	7.53	7.52	9.46	8.13	7.7	7.06	4.79	Cla97Chr01	30240903	30244320	-
Cla97C01G016560	228.43	235.71	211.89	107.16	108.99	81.9	20.52	16.82	22.01	6.58	7.17	3.31	Cla97Chr01	30247989	30249790	-	2
Cla97C01G016570	107.88	91.3	125.03	111.1	87.61	64.03	12.09	16.73	14.04	5.4	27.4	4.35	Cla97Chr01	30277513	30278818	+	1
Cla97C01G016580	0.03	0	0	0	0	0	0	0	0	0	0	0	Cla97Chr01	30288605	30290014	-
Cla97C01G016590	0	0.26	0	0.39	0	0	0	0	0	0	0	0	Cla97Chr01	30296470	30297646	-
Cla97C01G016600	0	0	0	0	0.11	0	0	0	0	0	0	0	Cla97Chr01	30305187	30306218	-
Cla97C01G016610	157.87	125.11	114.94	181.9	179.03	193.37	43.77	33.68	69.48	39.96	27.64	21.04	Cla97Chr01	30307041	30307840	-	3	LOB
Cla97C01G016620	24.76	33.2	25.57	55.17	46.72	39	17.26	13.26	15.87	9.57	2.72	1.68	Cla97Chr01	30317639	30321872	+	3
Cla97C01G016630	1.5	1.78	1.58	0.1	0.54	0.28	0.43	0.44	0.17	0.16	0.98	0.09	Cla97Chr01	30322206	30324714	-	2
Cla97C01G016640	95.37	100.25	101.69	128.71	122.25	121.52	116.29	113.28	112.19	128.99	116.8	106.28	Cla97Chr01	30326377	30331289	+
Cla97C01G016650	0.25	0.21	0.18	0.04	0.1	0.11	0	0	0	0	0	0	Cla97Chr01	30346095	30347584	+	2
Cla97C01G016660	34.12	30.94	29.98	16.42	15.83	10.6	8.85	7.96	9.4	4.83	4	3.02	Cla97Chr01	30355628	30359521	-	2
Cla97C01G016670	0.34	0.12	0.81	1.04	0.32	0.44	0.67	0.35	0.7	0.09	1.43	2.31	Cla97Chr01	30368984	30369817	+
Cla97C01G016680	70.17	74.64	88.68	132.9	114.54	121.73	39.91	30.02	38.4	35.62	20.81	12.62	Cla97Chr01	30370074	30371937	-	3	TAZ
Cla97C01G016690	41.28	33.26	31.58	51.58	52.07	52.47	34.36	33.4	37.91	26.35	23.18	17.93	Cla97Chr01	30388358	30389799	+	3
Cla97C01G016700	0.44	0.41	0.46	0.2	0.33	0.11	0.31	0.27	0.23	0.6	1.01	1.18	Cla97Chr01	30392404	30397695	+	5
Cla97C01G016710	6.5	5.92	5.28	3.49	5.31	3.88	2.21	1.96	3.21	1.97	2.98	2.75	Cla97Chr01	30399898	30401385	-	2
Cla97C01G016720	16.04	12.58	13.44	17.9	15.56	17	18.5	18.82	18.74	18.68	13	16.68	Cla97Chr01	30408327	30411648	-
Cla97C01G016730	8.99	10.04	10.77	18.53	22.34	19	17.15	14.72	15.34	11.83	11.23	9.49	Cla97Chr01	30413698	30417585	-	3
Cla97C01G016740	0.52	0.26	0.25	0.26	0.43	0.53	0.44	0.26	0.87	0.03	0.14	0	Cla97Chr01	30420761	30424780	-	6
Cla97C01G016750	0	0.14	0.27	0.38	0.37	0.48	1.69	3.89	5.92	6.24	20.25	11.43	Cla97Chr01	30427051	30428497	-	5	MYB
Cla97C01G016760	367.97	421.97	354.13	327.04	346.2	287.83	495.03	572.01	501.14	387.68	384.27	285.23	Cla97Chr01	30433518	30434903	+
Cla97C01G016770	6.35	6.18	6.47	8.94	8.42	10.65	3.97	4.64	8.25	4.11	6.03	4.32	Cla97Chr01	30443156	30447250	+
Cla97C01G016780	4.46	4.56	4.7	7.88	7.92	9.89	12.99	14.01	12.59	12.25	13.54	10.95	Cla97Chr01	30448624	30453706	+	4
Cla97C01G016790	17.41	21.11	18.83	19.27	21.32	24.03	16.28	14.77	14.22	12.95	7.02	9.21	Cla97Chr01	30455186	30455692	+	1
Cla97C01G016800	72.35	77.19	67.58	79.16	77.54	72.42	77.14	76.05	73.95	53.1	44.29	44.07	Cla97Chr01	30457980	30465021	-
Cla97C01G016810	173.67	181.02	186.11	205.18	226.75	197.92	226.84	227.11	210.76	246.49	212.8	224.98	Cla97Chr01	30467237	30470347	+
Cla97C01G016820	129.58	143.55	155.24	184	177.36	199.25	195.1	166.17	143.32	92.81	75	55.32	Cla97Chr01	30471605	30478356	-	3	GNAT
Cla97C01G016830	42.63	56.4	56.69	68.47	55.48	55.3	37.2	30.44	56.43	11.56	10.54	44.72	Cla97Chr01	30485034	30487358	-	1
Cla97C01G016840	124.89	136.26	130.46	150.24	142.34	160.94	165.72	144.41	171.51	207.38	187.55	252.92	Cla97Chr01	30497475	30500122	+
Cla97C01G016850	0.37	0.19	0.27	0.19	0.03	0.39	0.15	0.11	0	0	0.11	0.1	Cla97Chr01	30500852	30502161	+
Cla97C01G016860	14.17	12.89	13.39	4.85	4.51	2.33	0.37	0.34	1.65	0.09	0.13	0.25	Cla97Chr01	30506096	30507457	+	2
Cla97C01G016870	15.22	11.92	14.35	14.97	13.85	11.97	9.35	10.24	9.57	11.02	9.78	8.51	Cla97Chr01	30511413	30513916	-
Cla97C01G016880	0	0.1	0	0	0	0	0	0	0	0	0	0	Cla97Chr01	30520047	30520547	-
Cla97C01G016890	3.71	3.72	8.23	0.78	0.49	0.69	0.09	0	0	0.1	0	0	Cla97Chr01	30531038	30531538	+	2
Cla97C01G016900	40.68	31.84	36.54	35.65	37.78	42.75	44.18	49.31	45.37	42.4	47.12	32.52	Cla97Chr01	30533179	30538141	+
Cla97C01G016910	2.06	1.96	4.51	15.57	10.33	5.41	1.39	2.95	2.67	16.2	18.74	17.56	Cla97Chr01	30538682	30541075	-	5
Cla97C01G016920	4.6	3.96	2.8	0.39	0.64	0.24	0.04	0.02	0.3	0.29	0.54	0.2	Cla97Chr01	30544946	30546112	+	2
Cla97C01G016930	4.04	9.84	5.02	2.2	2.75	0.86	1.63	3.29	6.74	0.45	2.67	2.35	Cla97Chr01	30550580	30550965	-	2
Cla97C01G016940	13.43	20.98	18.83	82.35	65.37	32.17	90.09	117.87	135.54	145.12	105.97	34.41	Cla97Chr01	30567478	30568131	+	4	bZIP
Cla97C01G016950	0.19	0.6	0.65	0.21	0.29	0	0	0	0	0.23	0.21	0.61	Cla97Chr01	30578628	30579053	-	2
Cla97C01G016960	1.17	1.19	0.85	1.24	0.88	1.17	0.18	0.17	0.29	0.19	0.17	0	Cla97Chr01	30585321	30586776	-	1
Cla97C01G016970	4.52	3.29	3.61	4.91	5.78	2.86	0.95	0.73	0.49	0.54	0.37	0.25	Cla97Chr01	30586973	30589937	-	1	GRF
Cla97C01G016980	0.95	0.09	0.51	0.08	1.12	0.08	0	0	0	0	0	0	Cla97Chr01	30589978	30590912	-	1
Cla97C01G016990	8.4	6.34	6.57	1.48	1.75	0.46	0.17	0.08	0.19	0	0	0	Cla97Chr01	30611007	30614134	+	2	AP2/ERF-AP2
Cla97C01G017000	0	0.11	0	0	0	0	0	0	0	0	0	0	Cla97Chr01	30614518	30616873	-
Cla97C01G017010	0	0	0	0.07	0	0	0	0	0	0	0	0	Cla97Chr01	30624656	30630237	+
Cla97C01G017020	2.26	1.38	2.89	3.26	2.18	2.25	2.94	3.94	3.48	2.2	2.52	2.87	Cla97Chr01	30630638	30631450	+
Cla97C01G017030	14.33	12.01	12.41	12.37	11.92	10.39	10.82	11.12	11.3	12.05	12.86	11.29	Cla97Chr01	30634500	30640729	+
Cla97C01G017040	1.97	1.5	1.7	1.48	1.35	1.28	0.81	1.05	0.94	0.76	0.43	0.55	Cla97Chr01	30641809	30643746	+	1
Cla97C01G017050	0.46	0.25	0.32	0.22	0.47	0.15	0.15	0.29	0.57	0.31	0.22	0.09	Cla97Chr01	30643769	30644296	+
Cla97C01G017060	5.07	5.25	4.09	4.91	8.37	3.17	0.95	1.12	4.27	0.44	0.21	0.53	Cla97Chr01	30644769	30645407	+	1
Cla97C01G017070	6.75	6.84	6.15	9.71	8.64	4.78	2.29	2.29	5.69	0.71	1.03	1.28	Cla97Chr01	30645583	30648316	-	1
Cla97C01G017080	38.75	29.46	27.13	38.48	36.76	28.69	20.82	24.82	20.73	23.66	18.29	4.23	Cla97Chr01	30652090	30656986	+
Cla97C01G017090	0	0	0.08	0.1	0	0	0	0	0	0	0	0	Cla97Chr01	30668894	30670653	+
Cla97C01G017120	42.54	45.36	40.07	40.49	42.64	40.92	52.28	59.71	59.39	80.97	88.09	105.68	Cla97Chr01	30702411	30711142	-	5
Cla97C01G017130	37.23	32.93	36.03	30.14	28.82	28.86	32.68	35.65	35.51	24.22	21.4	21.51	Cla97Chr01	30715112	30720675	-
Cla97C01G017140	325.53	342.67	356.85	321.14	293.41	266.42	154.73	185.96	269.87	159.06	146.17	120.52	Cla97Chr01	30736614	30737606	+	1
Cla97C01G017150	0.26	0.07	0.72	0.35	0.21	0.12	0	0	0.26	0	0.12	1.26	Cla97Chr01	30746301	30746910	+
Cla97C01G017160	0.46	0.19	0.41	0.26	0.04	0.09	0.04	0.17	0.52	0.14	0.59	0.54	Cla97Chr01	30749966	30751751	-
Cla97C01G017170	36.66	34.79	35.21	27.84	28.62	30.29	33.55	52.86	38.97	31.89	33.01	20.18	Cla97Chr01	30754299	30755663	-
Cla97C01G017180	4.04	2.84	5.42	3.56	2.86	3.21	4.25	8.27	7.87	4.17	5.25	4.48	Cla97Chr01	30756882	30757626	+	6
Cla97C01G017190	0.63	1.54	1.2	0.75	1.24	0.74	0.19	0.37	0.72	0.04	0	0.11	Cla97Chr01	30768451	30769542	-	1
Cla97C01G017200	4.69	5.32	4.89	1.94	2.31	1.37	0.5	0.55	1.2	0.13	0.06	0.23	Cla97Chr01	30772033	30774116	-	2
Cla97C01G017210	1165.47	1061.95	1147.66	453.28	571.14	290.75	72.78	92.7	59.97	15.42	15.86	8.97	Cla97Chr01	30777492	30779900	-	2
Cla97C01G017220	4.92	12.33	18.54	36.65	45.7	56.14	47.4	68.99	67.57	87.14	98.8	42.58	Cla97Chr01	30785367	30785858	-	4
Cla97C01G017230	68.1	52.43	68.9	61.52	74.14	92.99	143.04	148.93	144.5	148.56	183.98	145.23	Cla97Chr01	30791600	30794409	+	4
Cla97C01G017240	5.21	4.94	4.4	4.31	3.79	2.24	0.43	0.54	0.93	0.74	0.68	1.54	Cla97Chr01	30795983	30799105	-	1
Cla97C01G017250	8.02	5.73	5.8	1.14	2.01	1.7	0.59	0.56	0.39	0.09	0.1	0	Cla97Chr01	30811499	30814907	-	2
Cla97C01G017260	1.12	0.14	1.11	0.25	0.57	0.77	0.26	0	0	0	0	0	Cla97Chr01	30814912	30815091	-
Cla97C01G017270	3.37	3.7	3.04	3.71	3.34	5.52	7.15	5.61	5.75	4.57	5	3.28	Cla97Chr01	30821060	30823786	-	6
Cla97C01G017290	0.87	0.42	0.58	1.45	1.43	0.97	0.36	0.37	0.42	0.14	0.13	0.11	Cla97Chr01	30847828	30849818	-	3	bHLH
Cla97C01G017310	51.53	47.12	51.88	54.9	50.87	46.59	51.87	55.03	48.64	43.2	33.74	30.51	Cla97Chr01	30874948	30877591	+
Cla97C01G017320	26.42	18.43	18.63	12.25	9.3	6.1	3.63	5.86	4.44	1.5	2.78	1.02	Cla97Chr01	30881829	30888778	-	2
Cla97C01G017330	28.07	27.96	30.5	33.1	31.4	30.16	29.32	28.08	25.71	15.93	20.77	17.59	Cla97Chr01	30893409	30909185	-
Cla97C01G017340	66.3	75.79	71.42	79.28	74.12	71.16	57.61	63.8	69.99	94.05	97.64	101.77	Cla97Chr01	30910518	30913511	-
Cla97C01G017350	0.16	0.25	0.2	0.16	0.1	0.09	0	0.02	0	0	0	0	Cla97Chr01	30917987	30921502	-	1
Cla97C01G017360	29.3	27.87	28.4	28.17	22.59	22.27	26.76	23.29	21.8	30.19	31.27	33.97	Cla97Chr01	30930094	30935269	+
Cla97C01G017370	32.69	30.8	33.79	33.33	37.99	34.55	28.03	29.21	29.19	23.52	20.49	18.15	Cla97Chr01	30940268	30941434	+
Cla97C01G017380	25.57	27.62	25.62	49.47	42.39	38.59	23.59	27.35	26.7	5.07	4.92	3.31	Cla97Chr01	30945399	30947727	-	3
Cla97C01G017390	10.39	8.56	8.98	5.74	8.43	6.31	32.02	34.45	26.2	10	7.19	1.39	Cla97Chr01	30966909	30969175	-	6	AUX/IAA
Cla97C01G017400	0.44	0	0.51	0.34	0	0.59	0.76	0.57	0.19	0.53	0.33	0.32	Cla97Chr01	30978838	30980093	-
Cla97C01G017410	30.62	54.04	39.75	83.14	107.2	130.22	136.4	170.98	239.41	124.83	248.36	79.22	Cla97Chr01	30980233	30980721	+	4
Cla97C01G017420	0.71	1.08	1.12	0.56	0.76	0.51	0.46	0.77	0.96	0.75	1.33	0.78	Cla97Chr01	30992036	30994570	+
Cla97C01G017430	10.06	7.17	8.58	12.29	11.06	5.72	3.75	3.31	4.44	0.5	0.92	0.34	Cla97Chr01	30995104	30996429	-	1	bHLH
Cla97C01G017440	9.44	8.55	11.11	9.87	9.72	12.24	15.9	19.91	17.56	10.55	10.96	7.58	Cla97Chr01	31016450	31019697	+
Cla97C01G017450	0	0	0.44	0.13	0.68	0.25	0.51	0	0.14	0.66	0.74	0	Cla97Chr01	31021993	31022175	+
Cla97C01G017460	1.68	1.46	1.86	0.5	0.88	0.95	0.48	0.29	0.39	0.47	0.9	0.5	Cla97Chr01	31022179	31025691	+	2
Cla97C01G017470	39.84	46.84	41.55	42.48	57.71	44.81	88.4	99.83	103.52	67.6	59.43	51.04	Cla97Chr01	31027035	31027703	-	6
Cla97C01G017480	11.62	7.97	11.72	14.4	18.42	21.41	28.55	24.89	23.49	14.39	22.23	15.84	Cla97Chr01	31030503	31035868	-	6
Cla97C01G017490	54.79	58.66	54.69	61.08	72.11	67.49	67.23	57.11	57.28	46.41	57.66	46.86	Cla97Chr01	31043541	31043861	+
Cla97C01G017510	0.06	0	0.1	0.03	0	0	0	0.04	0	0	0.04	0.03	Cla97Chr01	31061577	31065785	+
Cla97C01G017520	0.41	0.4	1.57	0.25	0.11	0.41	0.28	0.6	0.52	0.27	3.29	0.43	Cla97Chr01	31066066	31068432	-	5
Cla97C01G017530	26.7	27.67	22.86	20.86	22.02	12.8	14.54	17.54	17.58	10.19	7.4	4.72	Cla97Chr01	31071646	31074873	-	1
Cla97C01G017540	25.58	19.02	18.82	21.73	18.53	15.16	18.03	15.18	15.74	8.75	6.38	7.52	Cla97Chr01	31074942	31075521	-	1
Cla97C01G017560	0.95	1.68	1.87	0.86	1.16	0.54	1.63	1.36	1.07	2.16	6.24	4.46	Cla97Chr01	31084060	31084272	+	5
Cla97C01G017570	35.46	40.95	39.68	28.63	25.12	23.96	24.51	22.1	21.59	16.07	14.99	14.16	Cla97Chr01	31084273	31095707	+	2
Cla97C01G017580	0	0.21	0	0.19	0.26	0.58	0.77	0.19	0.21	0.3	0	0	Cla97Chr01	31097673	31097912	-
Cla97C01G017590	0.18	0	0	0	0.18	0	0	0.1	0	0.32	0	0	Cla97Chr01	31098229	31098456	-
Cla97C01G017600	0	0	0.84	0.48	0.11	0.12	0	0	0.27	0.26	0	0	Cla97Chr01	31098460	31098700	-
Cla97C01G017620	3.14	2.7	2.02	0.73	0.97	0.43	0.07	0.29	0.14	0	0	0	Cla97Chr01	31109908	31111308	-	2
Cla97C01G017630	5.5	9.52	5.61	0.03	0.14	0.16	0.03	0.03	0	0	0.03	0	Cla97Chr01	31113632	31115056	-	2
Cla97C01G017640	37.22	35.83	35.24	32.62	31.97	29.77	32.25	30.78	33.34	32.68	35.52	40.68	Cla97Chr01	31123505	31127101	-
Cla97C01G017650	1.8	1.69	1.69	5.06	4.06	5.56	1.45	1.58	1.89	2.01	1.19	1.77	Cla97Chr01	31130934	31134320	+	3
Cla97C01G017660	9.21	11.7	11.64	12.05	12.78	15.41	24.51	27.71	26.11	26.78	24.89	21.14	Cla97Chr01	31135177	31136059	-	4
Cla97C01G017670	1.59	1.79	2.62	2.44	2.35	2.37	1.15	2.11	1.11	0.11	0.33	0.42	Cla97Chr01	31140306	31141348	+	1
Cla97C01G017680	33.99	60.33	37.84	31.63	29.05	26.16	21.44	22.59	25.11	15.69	19.93	18.47	Cla97Chr01	31142202	31144041	-	2
Cla97C01G017690	85.89	89.49	74.32	63.32	59.39	53.38	41.9	59.98	57.95	37.28	54.43	38.37	Cla97Chr01	31144043	31145341	-
Cla97C01G017700	0.32	0.2	0.21	0.06	0.13	0.06	0	0	0	0	0	0	Cla97Chr01	31153306	31157472	+	2
Cla97C01G017710	31.29	24.43	26.31	7.88	8.18	4.38	3.24	4.24	2.78	0.71	0.84	0.26	Cla97Chr01	31158162	31161989	-	2
Cla97C01G017720	0.06	0.07	0	0	0	0	0	0	0	0	0	0	Cla97Chr01	31167630	31171094	-
Cla97C01G017730	45.44	38.02	41.63	33.35	31.95	33.3	31.63	29.8	27.5	41.56	41.43	46.73	Cla97Chr01	31183552	31201547	+
Cla97C01G017740	7.56	7.23	7.31	7.57	7.7	9.98	11.91	11.76	10.36	16.64	30.76	27.76	Cla97Chr01	31202696	31211881	+	5
Cla97C01G017750	10	10.06	10.09	8.17	7.1	6.57	12.88	12.06	11.49	8.11	11.27	15.16	Cla97Chr01	31213167	31213877	+
Cla97C01G017760	5.3	6.9	5.59	9.81	8.94	6.6	7.88	8.33	9.51	6.92	12.07	15.3	Cla97Chr01	31215648	31216516	+	5
Cla97C01G017770	0	0	0	0	0	0.27	0	0	0	0	0	0	Cla97Chr01	31217383	31217724	+
Cla97C01G017780	19.65	20.59	19.02	15.31	13.95	12.47	17.78	14.37	15.07	8.72	8.23	7.44	Cla97Chr01	31218757	31221125	-	2
Cla97C01G017790	125.98	86.87	71.71	67.7	58.09	52.41	1.72	3.13	12.91	0.55	2.78	0.98	Cla97Chr01	31228399	31229370	+	1
Cla97C01G017800	2.71	2.84	3.06	4.12	4.49	4.96	8.11	13.15	10.85	27.82	32.75	33.08	Cla97Chr01	31232556	31238384	-	5
Cla97C01G017810	26	13.14	16.14	13.96	10.1	3.63	0.13	0.04	0	0	0	0	Cla97Chr01	31249692	31251562	+	2
Cla97C01G017820	44.78	30.45	28.3	19.89	14.77	6.62	0	0.08	0	0	0	0	Cla97Chr01	31251682	31252514	+	2
Cla97C01G017830	0.3	0	0.22	0	0	0	0	0	0	0	0	0	Cla97Chr01	31256954	31257432	-
Cla97C01G017840	1.14	0.45	0.69	0	0.09	0	0	0	0	0	0	0	Cla97Chr01	31258343	31258801	+	2
Cla97C01G017860	7.39	5.72	5.84	4.91	3.81	1.4	0.44	0.51	2.63	0.52	0.55	0.31	Cla97Chr01	31265676	31266416	-	2
Cla97C01G017870	34.9	37.83	30.71	32.75	27.11	22.73	27.73	28.97	33.95	35.18	57.45	46.94	Cla97Chr01	31279962	31284366	-
Cla97C01G017880	33.13	28.15	34.21	95.08	52.49	179.53	112.47	176.13	175.22	325.02	564.49	490.5	Cla97Chr01	31288892	31289392	+	5
Cla97C01G017890	1.52	1.97	1.7	4.28	3.71	3.88	8.19	7.17	9.75	4.25	8.89	5.9	Cla97Chr01	31290852	31293284	+	4
Cla97C01G017900	0.33	0.18	0.52	1.82	1.05	1.05	0.03	0.18	1.04	0.08	0.03	0.2	Cla97Chr01	31296898	31300337	+	3
Cla97C01G017910	0	0	0.2	0	0	0	0	0	0.08	0	0.08	0	Cla97Chr01	31301061	31301657	-
Cla97C01G017920	2.86	4.11	2.09	0.18	0.16	0	0	0	0	0	0	0	Cla97Chr01	31308022	31308537	+	2
Cla97C01G017930	2.21	1.75	1.8	1.65	1.42	0.91	0.6	0.57	1.17	0.33	0.89	0.43	Cla97Chr01	31313263	31317235	-	1
Cla97C01G017940	5.77	5.41	7.26	3.91	3.45	9.78	1.86	7.72	8.26	2.62	3.6	0.6	Cla97Chr01	31318863	31320056	-	1
Cla97C01G017950	479.23	452.82	381.18	296.32	292.39	230.58	139.81	164.19	167.73	102.26	74.22	59.55	Cla97Chr01	31344079	31345409	+	1
Cla97C01G017960	71.92	72.91	77.14	91.96	83.54	99.73	78.28	70.81	80.15	88.27	104.69	123.89	Cla97Chr01	31366027	31376003	-
Cla97C01G017970	7.12	7.19	9.51	13.85	13.43	15.88	15.59	22.5	18.54	15.66	17.3	10.32	Cla97Chr01	31387971	31390529	+	6
Cla97C01G017980	44.24	40.48	42.57	30.01	27.18	23.67	16.33	21.18	18	43.63	40.48	45.12	Cla97Chr01	31394630	31403818	+	5
Cla97C01G017990	81.95	68.54	71.14	69.37	74.73	73.46	93.02	102.89	100.83	107.38	102.84	81.94	Cla97Chr01	31407843	31409236	-
Cla97C01G018000	94.39	109.91	91.24	63.02	66.32	49.47	48.43	42.81	47.69	33.82	34.5	32.2	Cla97Chr01	31413288	31416783	+	2
Cla97C01G018010	6.79	3.68	5.07	5.58	5.74	5.94	11.37	14.29	12.23	17.05	18.83	11.23	Cla97Chr01	31419065	31421507	-	4
Cla97C01G018030	0	0	0.15	0.09	0.08	0.27	0.27	0.09	0.2	0.09	0.17	0.22	Cla97Chr01	31430677	31430970	+
Cla97C01G018040	13.77	17.36	17.51	21.79	17.38	16.27	19.49	18.42	19.21	20.27	15.96	16.53	Cla97Chr01	31431008	31432984	+
Cla97C01G018050	0.79	0.76	1.86	1.27	1	1.19	1.7	2.02	1.68	1.05	2.29	1.17	Cla97Chr01	31433700	31436584	+
Cla97C01G018060	1.3	2.09	1.63	0.74	0.6	0.74	1.97	1.49	1.18	1.13	1.51	1.6	Cla97Chr01	31437143	31437591	+
Cla97C01G018070	0.22	0	0.11	0.25	0.23	1.01	1.14	0.12	0.55	0.53	0.25	0.16	Cla97Chr01	31439647	31439829	-
Cla97C01G018080	2.52	3.46	2.29	2.73	2.7	2.06	1.05	1.41	1.01	1.33	0.44	0.43	Cla97Chr01	31439839	31442495	+	1
Cla97C01G018090	4.57	4.66	4.62	8.14	5.89	8.64	6.74	5.89	8.71	5.82	4.43	3.53	Cla97Chr01	31443218	31444849	+
Cla97C01G018100	20.05	14.06	17.52	26.86	31	24.21	21.33	33.38	22.64	15.29	27.33	13.56	Cla97Chr01	31447827	31449369	-
Cla97C01G018120	22.28	11.34	19.31	7.87	8.77	16.84	9.75	11.88	13.95	7.02	8.47	8.04	Cla97Chr01	31460512	31461633	-
Cla97C01G018140	0	0	0	0	0	0	0.04	0.04	0	0	0.09	0	Cla97Chr01	31481651	31482865	-
Cla97C01G018170	16.4	14.77	15.9	16.39	18.61	16.7	34.67	34.15	32.26	28.81	26.78	22.99	Cla97Chr01	31498936	31501360	-	4
Cla97C01G018180	1.49	2.83	3.03	3.74	3.04	3.93	2.23	1.74	2.51	4.89	5.02	3.97	Cla97Chr01	31503643	31505979	-	5
Cla97C01G018190	34.02	41.27	33.81	33.49	33.41	29.81	28.58	26.39	24.35	26.39	33.16	36.6	Cla97Chr01	31507401	31510189	-
Cla97C01G018200	126.96	111.54	116.38	101.7	90.58	77.15	32.42	27.76	25.91	27.19	25.13	33.99	Cla97Chr01	31511802	31517092	+	1
Cla97C01G018210	30.57	45.86	30.24	26.45	29.39	18.63	8.93	7.18	7.64	7.32	5.79	7.7	Cla97Chr01	31517126	31517677	+	1
Cla97C01G018220	43.98	41.84	35.29	26.92	27.89	15.03	9.37	9.48	7.42	3.04	8.03	1.99	Cla97Chr01	31518188	31520116	-	2
Cla97C01G018240	0.07	0.08	0.07	1.25	2.21	0.53	0.5	0.07	0.58	0	0	0	Cla97Chr01	31525417	31526022	-	3
Cla97C01G018250	1.98	1.7	2.01	1.07	1.15	2.89	0.65	0.42	0.57	0	0	0	Cla97Chr01	31533020	31534132	+	1
Cla97C01G018260	18.74	16.96	17.77	7.65	7.18	3.99	1.22	1.61	3.01	3.4	3.57	3.99	Cla97Chr01	31535060	31537425	-	2
Cla97C01G018270	17.66	12.98	19.71	8.5	4.39	3.79	1.01	2.06	3.73	2.91	3.08	2.68	Cla97Chr01	31538391	31538573	+	2
Cla97C01G018280	76.99	67.68	85.79	122.11	124.06	201.71	116.72	141.9	115	126.33	110.43	52	Cla97Chr01	31546659	31547978	-	3
Cla97C01G018300	8.91	9.26	6.78	3.39	1.97	2.07	0.45	0.36	0.26	0.22	0.03	0.07	Cla97Chr01	31554788	31556993	-	2
Cla97C01G018310	126.7	128.26	126.83	143.55	143.55	142.59	158.84	161.6	164.77	178.83	186.03	199.39	Cla97Chr01	31560644	31565814	+
Cla97C01G018320	2.88	3.64	3.56	3.76	3.39	2.93	1.41	2.51	3.63	2.25	3.33	1.82	Cla97Chr01	31574652	31575836	-
Cla97C01G018330	9.37	11.39	9.35	7.94	5.97	4.08	3.38	2.83	4.46	3.74	3.11	4.02	Cla97Chr01	31589135	31591460	+	2
Cla97C01G018340	420.28	385.64	382.11	191	232.59	162.07	190.89	219.42	186.45	116.05	36.61	27.8	Cla97Chr01	31594779	31595397	-	2
Cla97C01G018350	0	0	0.04	0	0	0	0	0	0	0	0	0	Cla97Chr01	31601538	31603155	-
Cla97C01G018360	12.09	14.61	18.08	18.1	21.3	14.48	39.05	30.65	38.03	36.82	12.32	5.96	Cla97Chr01	31604766	31607004	-	6
Cla97C01G018370	144.27	125.36	116.93	142.71	119.98	171.21	40.94	55.52	61.77	35.63	29.66	37.11	Cla97Chr01	31624188	31625240	-	1	AP2/ERF-ERF
Cla97C01G018380	8.41	6.58	6.66	8.01	8.27	7.88	6.75	6.2	6.01	6.26	4.64	4.05	Cla97Chr01	31632366	31633963	-
Cla97C01G018390	0.05	0.06	0.02	0.13	0.17	0.16	0.23	0.51	0.2	0.03	0.03	0	Cla97Chr01	31636503	31640515	-	6
Cla97C01G018400	14.17	18.62	16.61	14.63	15.68	7.57	1.8	2.58	3.38	1.31	0.35	2.79	Cla97Chr01	31643348	31644307	-	1
Cla97C01G018410	605.58	695.1	482.88	524.11	580.67	340.71	304.45	278.06	365.26	101.09	77.8	136.57	Cla97Chr01	31650926	31651524	+	1
Cla97C01G018420	4.66	3.2	3.54	1.34	1.14	0.66	0	0.12	0.07	0.03	0	0	Cla97Chr01	31657676	31660182	-	2
Cla97C01G018430	8.94	11.41	9.53	9.86	7.57	6.78	2.81	2.04	2.14	4.37	8.12	6.96	Cla97Chr01	31666221	31667409	-	2
Cla97C01G018440	22.02	23.12	26.93	27.23	23.58	21.8	23.06	25.58	24.9	26.32	25.14	23.71	Cla97Chr01	31669200	31670357	-
Cla97C01G018460	0	0.03	0.09	0	0	0.03	0	0	0	0	0	0	Cla97Chr01	31675764	31677772	+
Cla97C01G018470	2.55	2.57	2.55	1.91	1.72	2.17	3.86	4.23	3.35	1.66	2.12	2.16	Cla97Chr01	31682352	31684220	+	6
Cla97C01G018480	35.65	22.58	29.76	222.37	238.23	214.29	294.21	409.45	286.08	146.67	137.07	118.42	Cla97Chr01	31685617	31686158	-	6
Cla97C01G018490	26.12	21.19	25.53	27	34.01	33.62	52.77	53.18	47.26	24.8	21.75	21.4	Cla97Chr01	31691692	31695254	-	6
Cla97C01G018500	18.76	14.07	17.14	16.07	16.73	13.55	23.79	33.32	25.83	19.14	14.77	6.05	Cla97Chr01	31699052	31718551	-
Cla97C01G018510	29.34	28.13	25	36.76	43.58	38.43	29.16	37.01	35.83	25.62	29.52	18.77	Cla97Chr01	31721499	31723961	-
Cla97C01G018520	130.32	154.36	133.95	357.59	390.89	393.51	140.36	118	154.56	93.08	132.18	167.16	Cla97Chr01	31727590	31727805	-	3
Cla97C01G018530	60.87	72.86	66.26	92.08	89.62	136.07	180.19	169.54	173.71	173.06	271.68	265.15	Cla97Chr01	31738774	31739259	+	4
Cla97C01G018540	508.6	643.37	517.54	785.6	886.75	829.74	1244.78	1144.86	1176.44	1217.56	544.42	545.21	Cla97Chr01	31744272	31744523	-	6
Cla97C01G018550	40.74	43.42	40.92	37.99	39.36	27	15.12	14.01	17.9	8.67	10.15	7.17	Cla97Chr01	31748129	31752584	-	1
Cla97C01G018560	384.75	430.73	380.35	476.38	463.89	394.78	232.74	218.18	244.01	304.64	312.98	291.67	Cla97Chr01	31753833	31756058	-
Cla97C01G018570	0.23	0.06	0.12	0.61	0.55	0.28	0.51	0.9	0.82	0.39	1.02	0.54	Cla97Chr01	31759063	31763623	-	4
Cla97C01G018580	0	0	0	0.11	0	0	0.68	0.54	0.5	0.36	0.88	0.71	Cla97Chr01	31763627	31764027	-	4
Cla97C01G018590	0	0	0	0	1.16	3.5	1.4	1.83	1.97	0	0.39	0	Cla97Chr01	31767568	31767798	-	6
Cla97C01G018600	1.7	2.59	1.21	0.99	1.13	1.21	0.13	0.35	0.84	0.42	0.23	0.21	Cla97Chr01	31768359	31770849	+	2
Cla97C01G018610	2.13	1.87	1.51	1.66	1.92	1.96	2.91	2.33	2.97	2.65	1.62	1.06	Cla97Chr01	31771616	31773472	-
Cla97C01G018630	24.38	22.58	16.9	13.33	9.91	12.61	5.11	2	1.79	0.06	0	0	Cla97Chr01	31781427	31784376	-	1
Cla97C01G018640	0	0	0	0	0.03	0.34	0.03	0.01	0	0.03	0	0	Cla97Chr01	31795812	31798230	+
Cla97C01G018660	11.71	14.32	14.69	10.75	11.24	9.99	10.28	11.64	10.17	14.27	16.34	14.43	Cla97Chr01	31843061	31846706	+
Cla97C01G018670	3.94	3.31	3.99	3.07	2.29	1.52	0.96	1.05	1.52	1.05	0.89	1.39	Cla97Chr01	31847814	31851831	-	2
Cla97C01G018680	112.2	100.06	108.43	72.76	75.34	66.79	64.1	69.49	67.79	64.88	62.55	62.94	Cla97Chr01	31863038	31864549	+
Cla97C01G018690	1.43	2.25	1.17	1.84	1.66	1.59	0.95	1.57	1.49	2.33	2.38	2.15	Cla97Chr01	31865249	31866738	+
Cla97C01G018700	0.11	0.11	0.3	2.83	3.3	10.15	35.51	35.69	36.62	131.9	185.64	265	Cla97Chr01	31874799	31876238	+	5
Cla97C01G018710	0.86	0.73	1.32	4.1	4.93	7.27	20.14	21.27	18.59	23.65	22	24.31	Cla97Chr01	31881860	31885087	-	4
Cla97C01G018720	24.37	24.53	29.45	34.54	37.2	50.97	85.38	106.97	94.89	82.61	91.67	70.9	Cla97Chr01	31888294	31895793	-	4
Cla97C01G018730	11.36	15.86	13.2	35.75	24.45	39.89	54.76	59.17	69.45	94.17	119.24	92.45	Cla97Chr01	31897265	31898267	-	5
Cla97C01G018740	127.79	166	150.71	218.46	195.2	226.85	248.05	283.02	283.36	332.81	294.37	297.8	Cla97Chr01	31898609	31900336	-	4
Cla97C01G018750	138.25	243.35	190.37	82.44	88.06	80.39	55.69	33.55	54.82	23.27	7.17	14.13	Cla97Chr01	31916455	31918441	+	2	HB-other
Cla97C01G018760	33.64	28.27	32.46	16.54	14.27	11.74	7.84	5.96	5.73	7.73	6.85	12.3	Cla97Chr01	31921742	31930895	+	2
Cla97C01G018770	237.44	238.68	219.63	116.84	99.85	81.83	51.25	36.63	41.88	55.16	43.18	72.09	Cla97Chr01	31930926	31933913	+	2	bZIP
Cla97C01G018780	17.49	18.9	19.36	22.02	29.73	30.09	38.18	35.57	34.8	27.38	32.67	22.75	Cla97Chr01	31934414	31938515	-	6
Cla97C01G018790	33.01	33.57	28.51	24.1	23.03	20.29	21.16	27.31	27.88	43.64	45.33	35.14	Cla97Chr01	31942541	31944667	-	5
Cla97C01G018810	3.29	2.56	3	3.11	2.93	2.57	4.06	3.73	4.84	1.91	1.45	1.58	Cla97Chr01	31964910	31966499	+	6
Cla97C01G018820	13.42	12.76	14.07	14.3	13.13	13.27	11.68	13.64	10.73	16.36	12.74	12.6	Cla97Chr01	31969261	31970778	+
Cla97C01G018830	2.3	2.53	1.27	1.13	0.84	0.76	0.2	0.31	0.29	0.21	0.32	0.25	Cla97Chr01	31973124	31975164	+	2
Cla97C01G018840	38.94	42.63	41.5	51.83	58.33	50.77	63.73	80.94	63.01	95.53	77.77	52.69	Cla97Chr01	31982783	31983450	+	4
Cla97C01G018850	11.15	10.71	11.56	13.36	11.13	11.64	21.52	23.04	21.75	24.04	22.67	22.48	Cla97Chr01	31987683	31990496	+	4
Cla97C01G018860	11	15.45	12.95	12.93	14.84	9.67	24.28	25.49	32.99	27.74	28.95	35.44	Cla97Chr01	31991026	31991508	+	4
Cla97C01G018870	215.62	237.58	237.43	223.2	196.56	186.65	172.03	170.5	168.74	164.99	195.4	171.4	Cla97Chr01	31994203	31998888	+
Cla97C01G018880	99.68	136.72	108.82	97.47	99.86	87.42	107.32	98.53	92.73	87.61	93.46	81.45	Cla97Chr01	31998941	31999381	+
Cla97C01G018890	43.97	33.14	33.56	55.08	55.14	57.38	83.33	81.28	81.43	119.25	92.26	164.02	Cla97Chr01	32012627	32014429	+	5
Cla97C01G018900	15.13	23.63	28.82	46.39	36.34	50.53	241.9	273.79	300.45	670.02	958.96	1350.86	Cla97Chr01	32016612	32017711	+	5
Cla97C01G018910	303.43	330.54	351.92	242.16	211.76	231.64	174.3	184.63	218.06	472.44	697.01	949.01	Cla97Chr01	32020358	32035315	+	5
Cla97C01G018920	8.98	10.26	8.74	12.32	10.96	7.65	13.28	16.71	17.13	25.01	36.31	41.56	Cla97Chr01	32035842	32036675	-	5
Cla97C01G018930	12.88	15.89	13.32	14.39	14.47	12.47	8.56	8.92	6.48	2.6	4.56	1.55	Cla97Chr01	32038684	32040677	-	1
Cla97C01G018940	3.6	5.37	4.28	4.67	3.27	2.63	1.94	1.99	3.51	1.96	3.37	1.63	Cla97Chr01	32042197	32047802	-
Cla97C01G018950	27.45	32.82	27.21	24.21	26.79	17.51	21.53	20.93	22.67	17.8	19.53	17.25	Cla97Chr01	32051276	32051584	+
Cla97C01G018960	29.13	36.12	33.5	26.24	26.61	22.09	20.11	19.39	22.84	34.64	30.43	26.44	Cla97Chr01	32052161	32054539	-
Cla97C01G018970	2.46	2.3	2.51	1.97	1.86	0.68	0.29	0.37	1.86	2.74	1.27	2.3	Cla97Chr01	32056614	32060888	-
Cla97C01G018980	1.1	0.28	0	0.13	1.58	0.25	0.25	0	0.28	0	0	0	Cla97Chr01	32062392	32062772	-
Cla97C01G018990	2.35	1.12	1.65	0.9	0.93	0.45	0	0	0	0	0	0	Cla97Chr01	32074419	32075171	+	2	C2C2-GATA
Cla97C01G019000	74.54	80.74	82.61	74.3	60.59	54.58	56.49	65.84	64.61	38.05	38.65	29.14	Cla97Chr01	32079713	32080676	+
Cla97C01G019010	26.96	32.11	21.67	15.48	14.73	6.65	3.66	3	5.72	2.81	2.9	3.94	Cla97Chr01	32095039	32096046	+	2	zf-HD
Cla97C01G019020	0.06	0.19	0.18	0	0	0	0	0	0	0	0	0	Cla97Chr01	32096497	32099704	-
Cla97C01G019030	6.41	6.19	6.28	4.12	4.07	4.39	4.5	7.14	4.3	10.57	16.78	7.45	Cla97Chr01	32100279	32103969	-	5
Cla97C01G019040	203.72	165.3	195.56	118.12	129.78	132.46	140.92	146.03	147.92	240.02	203.07	296.51	Cla97Chr01	32106208	32108204	-	5
Cla97C01G019050	0.29	0.79	0.35	0.43	0.23	0.35	0.29	0.43	0.19	0.08	0.05	0.03	Cla97Chr01	32113289	32115669	-	1
Cla97C01G019060	5	4.38	4.65	6.46	5.77	6.38	5.71	7.73	6.87	6.44	4.21	3.12	Cla97Chr01	32116519	32121493	-
Cla97C01G019070	11.85	12.51	12.84	12.29	14.06	13.93	14.81	16.37	13.2	8.15	8.84	6.86	Cla97Chr01	32131670	32134882	+
Cla97C01G019080	70.48	78.28	81.89	88.5	97.79	99.17	282.59	290.06	244.1	218.86	230.51	248.53	Cla97Chr01	32136979	32139430	+	4
Cla97C01G019090	32.01	18.71	22.52	28.65	27.38	19.79	22.19	26.33	23.4	8.61	7.17	5.25	Cla97Chr01	32151101	32156862	+	1
Cla97C01G019100	15.05	15.46	16.3	12.75	14.59	7.45	15.91	26.21	19.77	5.97	2.59	2.83	Cla97Chr01	32157600	32157956	+	6
Cla97C01G019110	24.7	28.24	25.44	19.76	17.05	14.81	14.02	17.33	20.5	48.45	46.68	45.95	Cla97Chr01	32165041	32168690	+	5
Cla97C01G019120	31.37	36.69	35.05	11.66	12.94	8.59	4.51	6.18	6.74	7.03	7.43	5.84	Cla97Chr01	32171684	32173501	+	2
Cla97C01G019130	0.84	0.9	0.79	0.3	0.41	0.3	0.25	0.29	0.94	0.48	0.15	0.13	Cla97Chr01	32174492	32176109	+
Cla97C01G019140	9.65	11.63	9.28	11.58	11.22	11.57	19.36	21.95	19.69	19.08	16.87	14.81	Cla97Chr01	32177449	32179981	-	4
Cla97C01G019150	3.68	2.5	2.32	1.15	1.48	0.66	0.07	0.06	0.07	0.14	0.19	0.08	Cla97Chr01	32183562	32184257	+	2
Cla97C01G019160	0.04	0.02	0.07	0.04	0.07	0	0	0	0	0	0	0	Cla97Chr01	32185423	32193422	-
Cla97C01G019190	0.07	0	0.22	0	0	0.09	0	0	0	0	0	0	Cla97Chr01	32199693	32201996	-
Cla97C01G019210	0	0	0	0.77	0	1.33	0	0	0	0	0	0	Cla97Chr01	32226910	32227449	+	3
Cla97C01G019220	1.54	1.11	1.22	0.24	0.51	0.39	0.12	0.06	0.07	0.02	0	0	Cla97Chr01	32238928	32243404	+	2
Cla97C01G019230	0.06	0	0	0	0	0	0	0	0	0	0	0	Cla97Chr01	32245760	32248528	-
Cla97C01G019240	26.1	9.26	17.1	3.43	4.67	33.51	0.82	1.07	4.65	0.3	0.43	0.39	Cla97Chr01	32253503	32254975	+	1
Cla97C01G019250	0.29	0.07	0.84	0.45	0.76	0.73	0	0.03	0.07	0	0	0	Cla97Chr01	32257664	32261074	+	3
Cla97C01G019260	19.13	12.96	15.71	19.76	24.32	42.15	24.7	47.96	44.15	34.01	29.76	8.32	Cla97Chr01	32261575	32263269	+	6
Cla97C01G019270	10.76	12.31	13.04	19.47	16.2	15.7	10.33	8.5	7.64	4.82	4.15	4.73	Cla97Chr01	32265445	32266987	+	3
Cla97C01G019280	0.9	0.57	1.33	1.5	1.89	2.39	0.6	0.44	0.5	0.17	0.16	0.07	Cla97Chr01	32268777	32269714	-	3
Cla97C01G019290	5.13	3.61	5.44	4.95	4.37	10.35	6.05	7.53	8.96	1.19	1.28	1.51	Cla97Chr01	32277632	32279138	+	6
Cla97C01G019300	31.79	28.99	29.32	24.46	23.3	18.2	18.62	20.13	14.84	10.52	17.41	6.23	Cla97Chr01	32281531	32283535	+	1
Cla97C01G019310	0.51	0.23	0.21	0.39	0.26	0.17	0.03	0.23	0.06	0.45	0.67	0.46	Cla97Chr01	32286446	32291506	+	5
Cla97C01G019320	2.24	0.65	1.3	0.84	0.66	0.13	0.18	0.3	0.15	0.19	0.35	0.06	Cla97Chr01	32292040	32294496	-	2
Cla97C01G019330	0	0	0	0	0	0	0	0	0	0	0	0.3	Cla97Chr01	32305326	32306180	+
Cla97C01G019340	6.46	5.69	6.06	7.53	6.71	5.13	8.24	7.51	7.36	3.95	3.94	4.17	Cla97Chr01	32312477	32316814	+
Cla97C01G019350	33.26	39.8	38	27.07	27.46	24.22	46.84	50.58	45.17	30.19	31.62	26.4	Cla97Chr01	32316985	32323609	+
Cla97C01G019360	2.66	1.76	7.6	0.39	0.31	0.37	0	0	0.05	0	0.04	0	Cla97Chr01	32325769	32328138	+	2
Cla97C01G019370	16.48	19.17	17.93	19.84	23.1	16.55	19.56	20.32	20.1	23.19	17.53	17.65	Cla97Chr01	32329553	32330161	+
Cla97C01G019380	7.19	7.6	6.43	5.48	5.99	4.79	5.43	6.32	5.76	3.85	4.49	5.21	Cla97Chr01	32332953	32338083	+
Cla97C01G019390	0	0	0	0	0	0	0	0	0	0	0.12	0	Cla97Chr01	32340581	32341399	+
Cla97C01G019400	4.9	3.1	3.71	2.75	2.83	0.97	3.68	6.11	4.97	11.46	32.82	7.1	Cla97Chr01	32342012	32346895	+	5
Cla97C01G019410	6.77	5.07	4.07	2.46	1.89	1.62	0.54	0.67	0.81	0.54	0.74	0.27	Cla97Chr01	32348249	32349564	-	2
Cla97C01G019430	18.82	13.34	14.07	7.34	9.39	3.17	7.46	8.52	5.84	0.9	0.63	0.18	Cla97Chr01	32360027	32365640	+	2
Cla97C01G019440	19.97	24.92	26.57	20.44	26.28	7.45	1.2	1.52	0.83	0.26	0.86	0	Cla97Chr01	32366622	32367689	-	1
Cla97C01G019450	2.28	1.17	1.7	0.99	1.16	0.54	0.55	0.72	0.4	0.09	0.07	0.08	Cla97Chr01	32377725	32379792	+	2
Cla97C01G019460	54.16	49.14	55.19	55.77	56.03	59.82	59.75	62.56	59.51	43.22	44.22	40.66	Cla97Chr01	32382176	32387653	+
Cla97C01G019470	6.95	5.79	5.25	4.29	4.6	1.8	2.24	2.62	5.86	1.74	2.2	2.3	Cla97Chr01	32394505	32395728	-	2
Cla97C01G019480	1.09	2.41	2.19	1.64	0.99	1.82	4.29	5.69	8.43	5.22	2.05	11.97	Cla97Chr01	32426789	32427679	+	4	C2C2-GATA
Cla97C01G019490	3.11	2.72	2.48	2.72	1.76	2.11	3.15	4.11	3.17	2.41	1.82	0.62	Cla97Chr01	32433726	32436961	-
Cla97C01G019500	0.05	0.02	0.31	0	0.11	0.06	0	0	0	0	3.04	0.4	Cla97Chr01	32453306	32456736	+	5
Cla97C01G019510	57.6	50.24	57.18	45.91	45.52	52.56	48.88	52.04	54.12	48.65	54.99	52.06	Cla97Chr01	32462197	32466115	+
Cla97C01G019520	0	0	0.08	0.27	0.2	0.09	0	0	0	0	0.18	0	Cla97Chr01	32466880	32467895	-
Cla97C01G019530	0	0	0.27	0.15	0	0.15	0	0	0	0	0	0	Cla97Chr01	32480269	32480568	-
Cla97C01G019540	1.14	0.75	0.98	0.27	0.23	0.11	0.04	0.01	0.04	0.04	0.03	0.02	Cla97Chr01	32480584	32483979	+	2
Cla97C01G019550	3.36	2.49	3.94	2.03	1.43	1.71	0	0.2	0.69	0	0.04	0.26	Cla97Chr01	32503225	32505362	+	2	NAC
Cla97C01G019560	2273.55	2639.1	2209.37	1932.08	2068.31	2008.01	2062.5	1614.53	1967.03	1339.94	1578.53	1608.73	Cla97Chr01	32512642	32513342	-
Cla97C01G019570	20.19	26.25	22.81	24.02	22.23	19.67	21.42	21.79	19.54	20.61	20.79	25.93	Cla97Chr01	32516994	32520307	+
Cla97C01G019580	11.14	11.12	9.17	8.87	9.7	8.01	9.6	13.34	12.71	9.84	10.57	9.03	Cla97Chr01	32523908	32525851	-
Cla97C01G019590	70.87	67.67	62.32	67.96	75.64	58.32	82.8	98.74	88.5	114.35	92.6	79.79	Cla97Chr01	32526720	32528429	-
Cla97C01G019600	2.06	0.47	0.68	12.71	17.03	12.7	15.1	17.15	15.3	5.68	3.13	1.33	Cla97Chr01	32534308	32534631	-	6
Cla97C01G019610	0	0	0	0.42	0.05	0.05	0.11	0.61	0.52	0.61	1.9	0.66	Cla97Chr01	32536150	32536966	-	5
Cla97C01G019620	8.35	10.69	8.92	12.89	9.19	7.51	20.22	23.44	23.01	18.68	13.12	14.34	Cla97Chr01	32538389	32540308	-	4
Cla97C01G019630	1.69	1.48	1.58	1.63	1.15	1.74	0.93	1.47	1.12	0.77	0.51	0.4	Cla97Chr01	32542023	32544614	+	1
Cla97C01G019640	6.15	7.16	8.86	6.96	8.75	5.7	9.63	9.55	10.14	13.46	10.33	18.51	Cla97Chr01	32546409	32546615	-	5
Cla97C01G019650	35.64	37.77	31.44	36.13	33.06	31.79	41.41	41.22	45.97	38.06	39.47	44.43	Cla97Chr01	32546644	32556590	+
Cla97C01G019670	6.64	13.97	6.73	6.61	4.58	5.86	5.46	4.74	4.83	4.41	3.9	3.71	Cla97Chr01	32575610	32576297	-
Cla97C01G019680	13.22	13.76	13.52	14.02	12.16	10.37	10.44	11.23	10.18	13.24	11.25	8.22	Cla97Chr01	32576336	32579458	-
Cla97C01G019700	3.52	1.85	3.79	1.04	2.34	2.62	0	0	0	0	0	0	Cla97Chr01	32587770	32591137	-	1
Cla97C01G019710	15.26	14.58	18.24	13.8	12.18	14.03	17.18	25.96	19.82	18.43	19.1	16.42	Cla97Chr01	32593670	32631240	+
Cla97C01G019720	31.83	23.92	33.09	24.84	29.2	23.94	18.07	18.57	19.81	11.43	9.61	7.23	Cla97Chr01	32641158	32645587	+	1
Cla97C01G019730	17.4	17.05	18.03	18.88	16.29	13.31	16.32	16.15	18.65	15.26	15.22	15.1	Cla97Chr01	32647507	32650267	-
Cla97C01G019740	20.46	23.16	22.05	18.74	19.56	16.65	20.21	20.31	22.08	15.52	18.37	15.49	Cla97Chr01	32651356	32656918	+
Cla97C01G019750	6.09	10.14	8.54	9.6	9.37	7.83	8.71	9.13	7.27	3.85	7.39	7.32	Cla97Chr01	32657681	32658247	+
Cla97C01G019760	1357.04	1421.88	1283.21	1532	1603.34	1244.4	969.83	800.21	1028.46	530.8	197.95	248.5	Cla97Chr01	32673450	32673938	+	1
Cla97C01G019770	23.24	22.05	23.49	14.05	13.6	15.64	5.89	7.96	8.37	4.39	4.89	4.46	Cla97Chr01	32684167	32686137	+	2
Cla97C01G019780	0	0	0	0.15	0.47	0.88	1.03	0.19	0.29	0	0.02	0.08	Cla97Chr01	32691123	32694896	-	6
Cla97C01G019790	0	0	0.13	0.05	1.13	0.83	0.12	0.09	0	0	0	0	Cla97Chr01	32697999	32699967	+	3
Cla97C01G019800	2.33	2.52	1.54	1.01	1.21	0.76	0.41	0.75	0.57	0.15	0.14	0	Cla97Chr01	32708277	32709862	+	2
Cla97C01G019810	0	0.48	0.31	0.14	0.13	0.15	0	0	0.16	0	0	0	Cla97Chr01	32715251	32716166	-
Cla97C01G019820	13.43	16.12	14.21	14.43	14.56	14.42	18.29	18.57	19.3	19.48	23.2	24.75	Cla97Chr01	32716555	32719404	-
Cla97C01G019830	8.9	9.4	9.06	15.43	12.88	15.28	16.18	13.8	18.2	16.42	18.71	22.59	Cla97Chr01	32720558	32728721	-	4
Cla97C01G019840	59.15	59.62	54.48	84.22	78.67	77.05	78.58	74.16	89.04	125.15	125.33	151.53	Cla97Chr01	32731393	32745173	+	5
Cla97C01G019850	36.6	34.66	45.71	100.78	132.95	284.79	550.75	315.51	334.09	379.87	467.66	602.32	Cla97Chr01	32748668	32755709	+	4
Cla97C01G019860	40.14	35.12	39.59	44.63	44.87	37.61	63.88	87.97	63.5	101.29	81.87	39.38	Cla97Chr01	32756948	32760219	+	4
Cla97C01G019870	30.42	40.03	34.81	42.86	39.26	42.85	39.1	35.7	38.11	42.72	34.23	24.78	Cla97Chr01	32763163	32763807	+
Cla97C01G019880	0.3	0.14	0.11	0.14	0.03	0.09	0	0	0.03	0	0.03	0.04	Cla97Chr01	32767051	32768811	+	2
Cla97C01G019890	28.08	34.52	30.91	23.16	21.89	14.87	0.23	0.7	1.33	0.24	0.35	0.16	Cla97Chr01	32769843	32773816	-	1
Cla97C01G019900	1.64	1.11	0.91	0.49	0.66	0.19	0	0.02	0.01	0.03	0.07	0.06	Cla97Chr01	32777236	32780024	+	2
Cla97C01G019910	5.32	6.55	4.8	6.38	6.24	6.83	8.92	14.91	11.25	7.14	10.99	5.98	Cla97Chr01	32781096	32785652	-	6
Cla97C01G019920	0	0	0.08	0	0.04	0	0	0	0	0.4	0.38	0.66	Cla97Chr01	32787956	32789416	-	5
Cla97C01G019940	0.63	0.25	0.19	0.2	0.03	0.11	0.13	0.02	0.02	0	0	0.02	Cla97Chr01	32813661	32817716	+	2
Cla97C01G019950	5.14	4.28	3.82	3.32	3.55	2.48	4.79	4.63	4.32	4.46	4.09	3.91	Cla97Chr01	32818813	32820603	-
Cla97C01G019960	33.5	29.27	27.41	33.31	41.03	26.58	25.84	23.84	23.55	21.53	15.1	11.59	Cla97Chr01	32822078	32823147	+
Cla97C01G019970	7.46	8.76	10.54	5.36	4.33	2.96	4.82	7.68	5.38	4.51	3.37	3.55	Cla97Chr01	32824350	32824763	+
Cla97C01G019980	60.52	57.13	65.48	56.3	59.17	51.77	52.39	59.41	55.9	43.91	53.09	46.62	Cla97Chr01	32826696	32832941	-
Cla97C01G019990	12.7	16.86	13.71	15.31	14.92	12.43	12.49	12.69	13.87	6.54	7.51	5.31	Cla97Chr01	32844847	32846587	+
Cla97C01G020000	8.41	9.08	9.11	2.07	2.57	1.81	1.59	1.55	1.16	0.76	1.76	0.36	Cla97Chr01	32847704	32849046	-	2
Cla97C01G020010	0.22	0.88	0.43	1.04	1.15	0.65	0.41	0.43	0.56	0.52	0.31	0.17	Cla97Chr01	32855667	32858485	-	3
Cla97C01G020020	0.95	1.59	3.97	2.9	1.54	1.55	1.04	2.27	1.32	0.72	1.57	0.29	Cla97Chr01	32860175	32860666	-
Cla97C01G020030	3.46	3.52	3.51	5.4	7.34	8.86	14.1	15.46	12.65	14.36	15.82	12.47	Cla97Chr01	32870759	32873595	-	4
Cla97C01G020050	3.37	3.48	3.38	2.64	2.98	2.32	0.54	0.69	1.2	0.64	0.51	0.39	Cla97Chr01	32876924	32879353	-	1
Cla97C01G020060	14.1	13.72	14.17	13.6	13.56	13.15	15.78	17.49	20.55	15.78	19.35	16.02	Cla97Chr01	32885725	32887675	+
Cla97C01G020070	46.88	38.26	47.18	204.05	191.62	223.84	86.41	75.95	74.89	68.54	68.61	51.25	Cla97Chr01	32888278	32892978	-	3
Cla97C01G020080	142.3	113.85	150.99	254.88	271.64	310.7	266.54	280.92	254.33	327.8	365.62	396.82	Cla97Chr01	32899616	32905172	+	5
Cla97C01G020090	0.17	0.28	0.44	0.13	0.23	0.57	0.19	0.18	0.35	0.13	2.23	0.4	Cla97Chr01	32905702	32908125	-
Cla97C01G020100	88.86	79.07	90.45	82.04	79.59	75.23	60.85	69.78	58.46	80.44	99.24	74.37	Cla97Chr01	32908162	32910345	-
Cla97C01G020110	1.1	0.13	1.29	1.06	1.17	0.9	3.59	3.85	3.4	3.44	2.97	1.19	Cla97Chr01	32919959	32920358	+	4
Cla97C01G020120	19.15	14.55	20.41	20.85	20.27	18.62	14.19	17.11	16.53	16.61	13.83	13.41	Cla97Chr01	32920850	32927636	+
Cla97C01G020130	156.47	182.61	152.16	124.81	129.11	111.19	97.83	85.98	98.6	78.01	73.24	79.83	Cla97Chr01	32928939	32931913	+
Cla97C01G020140	25.68	21.91	23.08	28.36	24.59	25.81	35.58	37.07	39.5	29.85	32.44	30.55	Cla97Chr01	32933537	32935941	+
Cla97C01G020150	10.06	13.74	12.36	15.49	14.28	13.72	26.82	29.28	30.25	14.29	21.55	19.92	Cla97Chr01	32936659	32938301	-	6
Cla97C01G020160	6.55	7.27	11.66	21.84	7.16	7.54	0.92	0.44	2.98	3.6	0.53	2.3	Cla97Chr01	32941602	32944001	-	3
Cla97C01G020170	12.86	12.79	12.58	15.19	16.86	15.27	14.88	18.96	18.77	14.83	13.45	11.05	Cla97Chr01	32948643	32952136	+
Cla97C01G020180	15.57	18.26	16.83	21.74	21.19	14.78	28.49	27.92	24.4	18.91	18.58	13.67	Cla97Chr01	32954409	32956126	+
Cla97C01G020190	2.01	1.82	1.37	4.72	4.8	3.9	3.46	2.36	2.02	1.66	1.31	1.36	Cla97Chr01	32958225	32959391	-	3
Cla97C01G020200	21.57	20.05	22.7	24.49	22.32	28.41	37.55	37.56	35.5	39.47	39.4	47.75	Cla97Chr01	32961479	32963748	-	4
Cla97C01G020210	23.85	24.11	23.5	24.61	25.5	23.03	23.47	25.06	23.77	26.06	22.39	20.36	Cla97Chr01	32965306	32969945	+
Cla97C01G020220	6.45	4.98	3.59	1.32	1.58	0.56	0.07	0.49	0.4	0.08	0.07	0.32	Cla97Chr01	32970543	32972449	-	2
Cla97C01G020230	7.71	11	9.9	14.21	17.61	16.79	8.75	9.88	7.91	4.93	1.41	1.78	Cla97Chr01	32977059	32977982	-	3
Cla97C01G020240	0.12	0.2	0.32	0.16	0	0.05	0.07	0.04	0.1	0.14	0	0	Cla97Chr01	32980767	32981777	-
Cla97C01G020250	0.5	0.26	0.66	0.28	0.38	0.14	0.24	0.09	0	0.28	0.02	0.12	Cla97Chr01	32989454	32990501	-
Cla97C01G020260	15.84	14.51	14.48	12.42	11.92	10.85	10.07	10.72	9.53	14.87	13.82	9.67	Cla97Chr01	32995089	32996281	-
Cla97C01G020270	5.02	6.02	4.7	4.41	3.57	4.81	4.19	6.15	4.39	2.23	2.1	2.45	Cla97Chr01	32998813	33001554	-
Cla97C01G020310	0.35	0	0	0	0.15	0	0	0	0.06	0	0	0	Cla97Chr01	33017585	33018357	+
Cla97C01G020330	0	0	0	0	0	0	0.09	0	0	0	0	0	Cla97Chr01	33025312	33027854	+
Cla97C01G020350	0.34	0.23	0.67	0.83	0.52	1.13	0.7	0.73	1	1.66	2.24	0.7	Cla97Chr01	33032005	33034109	-	5
Cla97C01G020360	72.74	70.27	69.9	75.2	76.21	69.81	95.59	98.54	99.86	78.63	64.05	60.72	Cla97Chr01	33036587	33040271	-
Cla97C01G020370	18.1	25.38	16.37	28.99	27.67	22.27	24.51	24.76	33.86	29.3	35.51	29.52	Cla97Chr01	33045424	33047893	+
Cla97C01G020380	0.8	0.21	0.25	0.14	0.03	0.1	0	0	0	0	0	0	Cla97Chr01	33049061	33051326	-	2
Cla97C01G020430	0	0	0	0	0	0	0	0	0.15	0	0	0	Cla97Chr01	33072609	33073076	-
Cla97C01G020440	73.44	79.9	71.93	81.08	75.42	73.26	82.77	81.56	93.98	93.52	117.34	109.93	Cla97Chr01	33080005	33082954	+
Cla97C01G020450	76.72	99.65	84.99	101.63	95.09	80.02	87.51	84.85	99.41	88.39	96.12	96.74	Cla97Chr01	33086319	33088025	+
Cla97C01G020460	3.6	3.31	4.53	2.47	2.57	2.06	1.01	1.65	1.66	1.18	2.24	1.75	Cla97Chr01	33090135	33090931	+	2
Cla97C01G020470	27.94	28.72	28.82	32.65	28.7	30.7	30.19	32.21	30.98	48.92	61.67	59.29	Cla97Chr01	33091387	33099560	-	5
Cla97C01G020480	10.79	11.55	13.17	11.77	11.69	13.87	7.43	7.49	8.96	6.85	5.34	5.58	Cla97Chr01	33104033	33107330	+
Cla97C01G020490	8.01	10.2	8.32	6.22	5.15	5.1	2.08	2.26	2.87	1.53	0.89	0.99	Cla97Chr01	33107764	33111990	-	1
Cla97C01G020500	14.73	13.57	14.31	12.61	15.53	15.3	19.88	22.07	17.84	7.17	4.17	3.43	Cla97Chr01	33113544	33117182	-	6
Cla97C01G020510	5.12	7.16	7.77	29.36	25.79	42.08	43.1	46.85	36.52	31.41	30.97	26.48	Cla97Chr01	33128842	33133453	+	6
Cla97C01G020520	6.8	7.72	6.51	6.38	5.75	5.45	6.47	7.12	7.15	6.09	7.55	6.57	Cla97Chr01	33133743	33136598	-
Cla97C01G020530	21.73	18.21	21.6	7.64	7.27	7.2	4.53	4.4	4.59	2.77	2.38	1.65	Cla97Chr01	33138893	33140815	-	2
Cla97C01G020540	9.86	7.72	10.09	9.58	7.85	9.82	13.03	13.8	13.29	10.85	10.72	8.7	Cla97Chr01	33148438	33155953	-
Cla97C01G020550	12.2	11.15	11.23	9.92	7.49	7.07	14.99	17.62	14.58	17.72	19.98	21.26	Cla97Chr01	33157489	33160121	-	5
Cla97C01G020560	56.57	57.66	51.32	59.14	55.22	54.12	74.69	67.19	72.1	61.47	60.29	70.91	Cla97Chr01	33160477	33161025	-
Cla97C01G020570	74.67	58.51	82.17	92.08	85.55	82.07	114.61	119.48	117.25	100.19	89.65	103.17	Cla97Chr01	33163408	33163640	+
Cla97C01G020580	54.25	61.72	56.46	59.51	51.84	45.75	66.24	66	66.36	41.34	34.13	30.62	Cla97Chr01	33165423	33168149	+
Cla97C01G020590	15.28	13.11	12.97	11.98	13.32	11.24	11.66	12.15	11.19	13.92	10.84	11.24	Cla97Chr01	33171585	33178796	+
Cla97C01G020600	13.28	13.1	11.1	8.86	9.13	8.52	12.11	12.94	13.36	14.56	9.87	9.49	Cla97Chr01	33179549	33182724	-
Cla97C01G020610	111.41	114.91	116.13	99.87	95.53	94.94	105.32	107.81	109.68	115.36	123.17	137.47	Cla97Chr01	33186450	33191280	-
Cla97C01G020620	17.04	12.8	11.57	5.56	6.41	2.28	1.84	1.41	1.91	0.53	0.74	0.54	Cla97Chr01	33194025	33196841	-	2
Cla97C01G020630	27.85	23.4	25.44	17.02	16.02	15.88	16.39	17.88	18.02	17.72	20.38	14.2	Cla97Chr01	33206434	33209933	-
Cla97C01G020640	0.08	0.15	0	0.09	0.2	0	0	0.09	0	0.09	0	0.06	Cla97Chr01	33215258	33215767	+
Cla97C01G020650	0	0	0	0	0	0	0	0	0	0.08	0	0	Cla97Chr01	33217069	33219170	-
Cla97C01G020660	25.05	24.93	24.25	17	14.88	10.82	11.39	10.37	16.42	11.94	16.96	14.35	Cla97Chr01	33226756	33230085	+
Cla97C01G020670	0.37	0.7	0.64	0.25	0.45	1.22	0.46	0.93	0.98	0.23	0.71	0.14	Cla97Chr01	33230435	33232733	-
Cla97C01G020680	54.32	59.61	60.12	43.12	42.7	31.33	45.02	57.72	55.84	23	18.2	15.09	Cla97Chr01	33234649	33235537	-	1
Cla97C01G020690	30.98	31.98	32.37	32.85	36.87	31.11	25	28.96	21.97	22.21	19.43	11.78	Cla97Chr01	33239414	33242548	-
Cla97C01G020700	57.11	66.59	64.46	92.32	111.28	152.93	186.86	161.26	138.04	183.02	139.73	115.14	Cla97Chr01	33244478	33248122	-	4
Cla97C01G020710	2.46	4.8	4.72	6.18	8.1	3.59	1.81	2.05	2.92	0.99	3.52	0.42	Cla97Chr01	33250236	33252807	-	3
Cla97C01G020720	1.16	1.84	2.35	1.64	1.83	0.66	0.4	0.7	0.36	0.49	2.14	0	Cla97Chr01	33252891	33254875	-	2
Cla97C01G020730	8.34	8.63	7.27	14.22	17.37	10.98	20.18	20.54	20.13	23.88	25.84	19.99	Cla97Chr01	33264238	33267683	+	4
Cla97C01G020740	2.62	3.17	2.76	5.91	4.91	3.08	1.54	0.97	1.22	0.5	0.3	0.18	Cla97Chr01	33270356	33272467	-	3
Cla97C01G020750	36.29	36.16	37.65	25.35	20.9	14.89	6.96	7.23	9.94	4.53	5.88	4.36	Cla97Chr01	33279275	33282642	+	2
Cla97C01G020760	2.32	3.08	2.72	1.07	1.77	2	2.18	1.46	1	1.16	1.8	1.24	Cla97Chr01	33283062	33291228	-
Cla97C01G020770	78.44	67.93	63.5	36.15	46.94	25.29	23.99	22.04	20.6	20.33	24.04	18.12	Cla97Chr01	33291611	33294472	+	2
Cla97C01G020780	6.34	4.34	7.78	5.19	5.88	7.02	6.43	8.3	5.48	9.68	13.14	8.78	Cla97Chr01	33295128	33296309	-	5
Cla97C01G020790	77.13	141.82	93.73	315.68	284.27	416.11	986.57	909.05	1107.46	900.67	1097.22	1298.85	Cla97Chr01	33298074	33299314	-	4
Cla97C01G020800	0.11	0.14	0.12	0.23	0.23	0.14	0.17	0.19	0.22	0.24	0.24	0.56	Cla97Chr01	33302542	33305469	+	5
Cla97C01G020810	3.47	3.23	3.22	9.48	9.25	10.01	6.81	7.56	5.6	4.66	5.42	4.26	Cla97Chr01	33308885	33312613	+	3
Cla97C01G020820	27.13	25.75	29.47	19.88	21.08	16.71	20.79	27.12	26.37	21.24	14.21	14.96	Cla97Chr01	33313966	33317035	+
Cla97C01G020830	23.34	13.16	14.75	14.89	12.84	5.62	1.02	0.9	1.09	0.38	0.31	0	Cla97Chr01	33317709	33319999	-	1
Cla97C01G020840	255.37	324.31	313.35	717.47	573.41	667.83	575.59	519.69	578.1	955.54	982.89	1388.15	Cla97Chr01	33332059	33332988	+	5
Cla97C01G020850	0	0	0	0	0.1	0	0	0	0	0	0	0	Cla97Chr01	33334558	33334983	+
Cla97C01G020860	0.07	0.19	0.09	0.16	0.18	1.52	0.28	0.3	0.35	2.22	2.89	0.94	Cla97Chr01	33335438	33339007	-	5
Cla97C01G020870	2.34	2.97	3.1	2.72	3.14	3.14	4.25	5.15	4.67	4.75	4.23	3.13	Cla97Chr01	33343719	33345980	+
Cla97C01G020880	0.41	0.37	0.87	0.13	0.72	0.27	0.4	1.48	0.88	0.98	5.09	1.5	Cla97Chr01	33346786	33347130	+	5
Cla97C01G020890	0.34	0.43	3.19	0.16	0.49	1.49	6.15	7.26	12.04	12.36	48.94	18.43	Cla97Chr01	33347195	33347488	-	5
Cla97C01G020900	1.2	1.63	0.36	0.73	1.03	1.06	1.69	1.42	1.62	0.77	0.82	0	Cla97Chr01	33351574	33351792	-
Cla97C01G020910	1.97	2.23	1.66	0.98	1	1.32	1.93	1.08	1.64	1.43	1.51	0.7	Cla97Chr01	33352105	33352752	+
Cla97C01G020920	9.81	8.9	7.77	9.18	10.78	11.71	19.73	28.62	29.29	25.59	22.35	20.08	Cla97Chr01	33353642	33354172	-	4
Cla97C01G020940	17.47	10.95	15.13	26.33	19.72	57.38	18.46	15.58	19.94	16.41	15.07	14.94	Cla97Chr01	33374366	33375790	+	3
Cla97C01G020950	50.26	40.87	50.94	76.8	61.63	129.44	49.93	45.59	53.79	36.65	29.08	27.22	Cla97Chr01	33375899	33377545	+	3	GRAS
Cla97C01G020960	30.81	27.71	21.94	17.07	15.27	18.87	17.99	14.85	15.31	12.37	11.69	11.95	Cla97Chr01	33378210	33378977	+
Cla97C01G020970	32.31	35.37	36.68	27.69	23.78	23.07	11.79	12.25	13.5	12.13	12.6	10.76	Cla97Chr01	33379047	33384174	+	1
Cla97C01G020980	0.4	0.34	0.33	0.24	0.27	0.27	0.03	0.05	0.03	0.06	0.23	0.03	Cla97Chr01	33389644	33392014	+	1
Cla97C01G020990	55.4	40.9	30.7	69.02	55.76	56.06	61.64	75.12	77.08	33.24	40.8	26.79	Cla97Chr01	33393283	33394767	-
Cla97C01G021010	24.86	25.04	25.61	36.13	36.61	24.06	30.42	31.08	29.38	12.2	18.51	10.25	Cla97Chr01	33411163	33413121	-	3
Cla97C01G021020	37.97	36.73	39.68	44.28	38.72	39.43	40.98	42.71	43.36	42.63	43.68	48.85	Cla97Chr01	33415503	33421407	+
Cla97C01G021030	674.06	929.98	782.72	4039.51	3896.84	3086.56	1982.67	2015.51	2467.3	2952.49	451.32	330.59	Cla97Chr01	33422853	33423809	-	3
Cla97C01G021040	12.39	12.77	12.98	12.71	12.06	10.6	11.52	10.14	8.99	8.96	6.84	6.23	Cla97Chr01	33431146	33436418	+
Cla97C01G021050	0.9	1.28	2.16	0.89	1.32	0.93	0	0.06	0.04	0	0	0	Cla97Chr01	33438357	33440004	+	1
Cla97C01G021060	51.09	43.47	50.78	64.14	69.88	74.15	69.63	83.34	70.06	67.1	60.17	56.86	Cla97Chr01	33440500	33443931	-
Cla97C01G021070	5.74	5.58	8.23	4.14	4.06	5.43	7.24	6.68	5.58	6.99	6.92	7.17	Cla97Chr01	33447573	33448612	+
Cla97C01G021080	33.81	38.63	37.14	23.35	21.53	21.79	22.3	23.57	25.45	35.45	33.82	33.04	Cla97Chr01	33448976	33453683	+
Cla97C01G021090	8.47	8.98	10.46	8.01	9.12	12.83	13.07	15.74	15.38	11.92	13.49	11.71	Cla97Chr01	33454416	33455337	-
Cla97C01G021100	3.58	1.46	2.28	1.2	1.15	0.84	1.03	0.98	1.18	1.19	1.68	5.51	Cla97Chr01	33458997	33459956	+	5
Cla97C01G021120	24.33	24.5	24.49	19.82	19.8	21.93	38.27	42.3	40.07	24.6	24.52	24.92	Cla97Chr01	33466359	33468965	+
Cla97C01G021130	34.35	46.91	35.33	49.54	48.02	32.38	27.93	21.95	25.91	17.37	16.27	15.16	Cla97Chr01	33470195	33470926	+	1
Cla97C01G021140	13.03	12.96	11.15	7.59	8.5	5.46	8.04	9.31	9.2	7.56	8.33	6.57	Cla97Chr01	33477778	33479187	-
Cla97C01G021150	19.53	22.38	20.12	13.01	10.09	9.97	10.23	13.87	8.93	14.8	10.38	14.5	Cla97Chr01	33479641	33480074	-
Cla97C01G021160	0.3	0.29	0.07	0.6	0.08	0.52	0.78	0.08	0.66	0.82	0.59	0.11	Cla97Chr01	33480975	33482264	+
Cla97C01G021170	121.28	99.72	110.06	64.08	78.4	73.22	54.98	53.89	47.82	33.84	19.43	17.27	Cla97Chr01	33487954	33491458	+	1
Cla97C01G021180	29.36	55.26	35.69	1.52	1.69	0.6	0.1	0.23	0.18	0	2.15	0.27	Cla97Chr01	33495448	33496593	-	2
Cla97C01G021190	3.38	1.61	2.03	0.09	0.05	0	0	0	0	0	0	0	Cla97Chr01	33505653	33514992	-	2
Cla97C01G021200	0.5	0	0	0	0	0	0	0	0	0	0	0	Cla97Chr01	33515113	33515631	+
Cla97C01G021210	266.27	260.07	281.94	294	327.32	341.51	475.84	507.66	467.95	352.96	458.66	455.85	Cla97Chr01	33524938	33527143	+
Cla97C01G021220	0.08	0	0.08	0	0.3	0	0	0.05	0	0	0	0	Cla97Chr01	33528787	33529272	-
Cla97C01G021230	60.08	54.14	65.71	54.06	67.13	58	82.77	99.24	85.8	69.28	61.54	43.51	Cla97Chr01	33531971	33537536	+
Cla97C01G021240	11.79	8.47	9.27	4.87	4.31	3.32	2.59	1.2	1.66	0.68	0.95	1.25	Cla97Chr01	33550409	33551446	+	2
Cla97C01G021250	16.15	18.12	17.97	19.8	18.21	19.71	25.15	26.54	28.19	26.89	35.7	30.22	Cla97Chr01	33554381	33562146	+	4
Cla97C01G021260	33.14	27.16	24.68	22.61	21.16	14.5	13.9	20.07	18.56	18.25	29.09	18.02	Cla97Chr01	33562360	33562950	-
Cla97C01G021270	0	0	0.11	0.13	0	0.51	2.03	1.09	0.97	1.32	3.94	1.26	Cla97Chr01	33563875	33564450	+	4
Cla97C01G021290	0.31	0.05	0.08	0.04	0	0	0	0	0	0	0	0	Cla97Chr01	33581956	33585215	+	2
Cla97C01G021300	17.7	15.93	14.21	15.16	14.88	11.98	19.1	21.57	19.48	24.2	23.73	21.89	Cla97Chr01	33587823	33590470	+
Cla97C01G021310	6.81	5.19	6.64	5.08	4.58	4.83	1.82	0.94	1.45	0.37	2.11	0.22	Cla97Chr01	33591438	33592593	-	1
Cla97C01G021320	8.81	8.84	10.03	7.3	6.79	8.16	10.89	10.25	11.87	10.07	11.71	11.36	Cla97Chr01	33592998	33604442	+
Cla97C01G021330	5.59	5.68	6.07	10.66	9.76	12.32	14.53	16.84	19.91	21.74	23.9	18.08	Cla97Chr01	33605731	33609716	+	4
Cla97C01G021340	53.06	62.44	57.36	57.4	66.67	76.33	73.04	61.18	60.28	54.27	60.23	60.04	Cla97Chr01	33611172	33615834	-
Cla97C01G021350	0.21	0.34	0.24	0.12	0.54	0	0	0	0	0	0	0	Cla97Chr01	33617053	33618746	-	1
Cla97C01G021370	1.37	0.73	0.89	0.35	0.4	0.09	0	0	0	0	0	0	Cla97Chr01	33626804	33628967	-	2
Cla97C01G021390	0.02	0.07	0.02	0.02	0.09	0.05	0.01	0.11	0.14	0.27	0.54	0.35	Cla97Chr01	33643389	33645759	+	5	WRKY
Cla97C01G021400	8.01	3.67	8.54	4.91	3.75	4.86	0.36	0.54	0.93	2.28	3.03	10.89	Cla97Chr01	33654332	33658248	+	2
Cla97C01G021410	16.37	18.65	18.23	16.53	15.57	10.09	10.84	11.23	12.73	15.06	16.95	17.91	Cla97Chr01	33660168	33663856	+
Cla97C01G021420	20.79	34.68	21.52	23.86	23.61	15.66	12.67	16.77	14.3	18.8	25.16	24.36	Cla97Chr01	33663883	33664732	+
Cla97C01G021430	23.59	25.2	24.21	34.94	32.37	29.13	43.12	44.28	40.75	36.88	31.92	31.02	Cla97Chr01	33670419	33671802	-
Cla97C01G021440	12.27	10.58	9.14	14.51	17.86	17.74	2.12	4.26	1.86	1.22	0.69	0.41	Cla97Chr01	33674390	33676980	-	3
Cla97C01G021460	0	0	0	0	0	0	0	0	0	0	0.05	0	Cla97Chr01	33686766	33688028	+
Cla97C01G021470	14.94	19.24	15.05	26.16	25.98	26.39	22.76	23.01	23.08	15.09	16.41	13.5	Cla97Chr01	33690909	33692354	+
Cla97C01G021480	11.63	10.91	11.21	9.8	9.43	8.42	11.23	11.07	10.82	15.17	12.18	14.82	Cla97Chr01	33692700	33695921	-
Cla97C01G021490	1.25	0.77	1.06	0.08	0.62	0.19	0	0.11	0	0.16	0	0	Cla97Chr01	33697190	33699889	-	2
Cla97C01G021500	11.93	7.31	8.09	5.44	6.34	3.93	2.1	1.93	1.62	0.96	1.12	0.48	Cla97Chr01	33700990	33704562	+	2
Cla97C01G021510	53.88	58.81	48.21	51.84	43.97	44	198.71	109.59	199.42	88.65	68.18	101.7	Cla97Chr01	33704978	33707560	-	6
Cla97C01G021520	137.34	147.05	141.58	178.2	238.24	279.03	289.87	307.53	366.26	153.48	243.18	164.83	Cla97Chr01	33717327	33719643	+	6
Cla97C01G021530	291.65	331.37	275.88	199.77	203.25	219	284	276.3	308.4	222.08	194.22	248.55	Cla97Chr01	33721517	33724098	+
Cla97C01G021540	13.22	10.68	13.27	13.04	14.14	12.1	12.79	14.78	12.68	15.82	19.53	13.91	Cla97Chr01	33724805	33728424	-
Cla97C01G021550	5.09	2.74	2.21	1.53	2.21	2.06	1.63	1.32	1.41	2.42	5.34	2.13	Cla97Chr01	33728464	33729336	-
Cla97C01G021560	8.01	6.51	7.02	2.17	2.45	1.03	0	0.07	0.08	0.16	0.1	0.06	Cla97Chr01	33732754	33735233	+	2
Cla97C01G021570	141.49	174.33	140.62	106.77	130.22	86.09	72.94	66.89	97.71	33.43	49.84	38.52	Cla97Chr01	33736483	33736929	+	1
Cla97C01G021580	33.98	35.85	32.84	38.62	34.65	42.02	94.84	86.68	81.86	91.82	101.87	105.58	Cla97Chr01	33737196	33738610	-	4
Cla97C01G021590	24.7	23.11	21.98	27.39	36.32	30.54	23.14	23.97	17.49	6.71	8.14	2.53	Cla97Chr01	33741638	33745181	-	3
Cla97C01G021600	26.43	40.74	29.96	39.82	44.37	17.56	24.56	18.13	25.65	18.1	9.99	8.75	Cla97Chr01	33748534	33749103	-	1
Cla97C01G021610	9.26	10.67	8.41	17.06	17.73	10.57	7.5	10.47	16.61	7.27	6.32	10.12	Cla97Chr01	33753163	33754278	-
Cla97C01G021620	2	1.04	1.97	2.89	2.32	1.04	0.21	1.1	3.08	0.98	1.12	1.3	Cla97Chr01	33754287	33754665	+
Cla97C01G021630	21.07	18.17	19.01	22.29	19.48	18.17	15.92	16.53	18.99	16.38	18.6	14.26	Cla97Chr01	33754811	33760259	+
Cla97C01G021640	10.52	10.16	10.94	20.4	19.63	21.23	93.14	110	87.38	129.56	123.5	101.44	Cla97Chr01	33761207	33764846	-	4
[truncated: 18,526 more rows]
