# Supplementary material for: Metabolome and Transcriptome Integration Reveals Insights Into Flavor Formation of ‘Crimson’ Watermelon Flesh During Fruit Development
Source: Front Plant Sci. 2021 May 12;12:629361. doi: 10.3389/fpls.2021.629361 (PMC8153042; doi:10.3389/fpls.2021.629361)
Supplement: Supplementary file 8 [file Table_7.XLSX]

## Sheet: Sheet1
Cla97C09G163060	-1.292	2,6-Nonadienal, (E,Z)-	1.272	-0.846		Cla97C01G001290	1.775	Lauric acid	-0.365089	-0.894			Cla97C01G001290	3,6-Nonadien-1-ol, (E,Z)-	0.903
Cla97C01G013600	0.243	2,6-Nonadienal, (E,Z)-	1.272	0.972		Cla97C09G163060	-0.169	2,6-Nonadienal, (E,Z)-	2.96099	-0.846			Cla97C01G001290	2-Nonenal, (E)-	0.966
Cla97C05G089700	0.755	2,6-Nonadienal, (E,Z)-	1.272	0.859		Cla97C09G163060	-0.169	3-Nonen-1-ol, (Z)-	1.74911	-0.9			Cla97C01G008010	3,6-Nonadien-1-ol, (E,Z)-	-0.82
Cla97C01G001290	0.9	2,6-Nonadienal, (E,Z)-	1.272	0.977		Cla97C09G163060	-0.169	2-Nonenal, (E)-	2.0273	-0.855			Cla97C01G008010	2-Nonenal, (E)-	-0.823
Cla97C05G095170	1.472	2,6-Nonadienal, (E,Z)-	1.272	0.945		Cla97C01G013600	0.782	2,6-Nonadienal, (E,Z)-	2.96099	0.972			Cla97C01G013600	3,6-Nonadien-1-ol, (E,Z)-	0.917
Cla97C06G118330	0.739	2,6-Nonadienal, (E,Z)-	1.272	0.808		Cla97C01G013600	0.782	3-Nonen-1-ol, (Z)-	1.74911	0.939			Cla97C01G013600	2-Nonenal, (E)-	0.967
Cla97C09G163060	-1.292	2-Hexenal, (E)-	-3.00549	0.955		Cla97C01G013600	0.782	2-Nonenal, (E)-	2.0273	0.967			Cla97C02G049640	3,6-Nonadien-1-ol, (E,Z)-	-0.844
Cla97C05G089700	0.755	2-Hexenal, (E)-	-3.00549	-0.831		Cla97C05G089700	0.419	2,6-Nonadienal, (E,Z)-	2.96099	0.859			Cla97C05G089700	3,6-Nonadien-1-ol, (E,Z)-	0.805
Cla97C05G095170	1.472	2-Hexenal, (E)-	-3.00549	-0.884		Cla97C05G089700	0.419	3-Nonen-1-ol, (Z)-	1.74911	0.908			Cla97C05G089700	2-Nonenal, (E)-	0.825
Cla97C09G163060	-1.292	2-Nonenal, (E)-	1.05757	-0.855		Cla97C05G089700	0.419	2-Nonenal, (E)-	2.0273	0.825			Cla97C05G095170	3,6-Nonadien-1-ol, (E,Z)-	0.871
Cla97C01G013600	0.243	2-Nonenal, (E)-	1.05757	0.967		Cla97C01G001290	1.775	2,6-Nonadienal, (E,Z)-	2.96099	0.977			Cla97C05G095170	2-Nonenal, (E)-	0.911
Cla97C05G089700	0.755	2-Nonenal, (E)-	1.05757	0.825		Cla97C01G001290	1.775	3-Nonen-1-ol, (Z)-	1.74911	0.963			Cla97C06G118330	Lauric acid	-0.902
Cla97C01G001290	0.9	2-Nonenal, (E)-	1.05757	0.966		Cla97C01G001290	1.775	2-Nonenal, (E)-	2.0273	0.966			Cla97C06G118330	3,6-Nonadien-1-ol, (E,Z)-	0.935
Cla97C05G095170	1.472	2-Nonenal, (E)-	1.05757	0.911		Cla97C01G001290	1.775	3,6-Nonadien-1-ol, (E,Z)-	0.88259	0.903			Cla97C06G118330	2-Nonenal, (E)-	0.884
Cla97C08G152410	-0.657	2-Nonenal, (E)-	1.05757	-0.873		Cla97C05G095170	1.109	2,6-Nonadienal, (E,Z)-	2.96099	0.945			Cla97C06G118330	2,6-Nonadienal, (E,Z)-	0.808
Cla97C06G118330	0.739	2-Nonenal, (E)-	1.05757	0.884		Cla97C05G095170	1.109	3-Nonen-1-ol, (Z)-	1.74911	0.97			Cla97C06G118330	3-Nonen-1-ol, (Z)-	0.868
Cla97C01G008010	0.643	2-Nonenal, (E)-	1.05757	-0.823		Cla97C05G095170	1.109	2-Nonenal, (E)-	2.0273	0.911			Cla97C08G152410	Myristic Acid	0.841
Cla97C02G049640	0.023	3,6-Nonadien-1-ol, (E,Z)-	1.40461	-0.844		Cla97C05G095170	1.109	2-Hexenal, (E)-	0.221723	-0.884			Cla97C08G152410	3,6-Nonadien-1-ol, (E,Z)-	-0.928
Cla97C09G163060	-1.292	3,6-Nonadien-1-ol, (E,Z)-	1.40461	-0.879		Cla97C05G095170	1.109	3,6-Nonadien-1-ol, (E,Z)-	0.88259	0.871			Cla97C08G152410	3-Nonen-1-ol, (Z)-	-0.832
Cla97C01G013600	0.243	3,6-Nonadien-1-ol, (E,Z)-	1.40461	0.917		Cla97C08G152410	-0.102	3-Nonen-1-ol, (Z)-	1.74911	-0.832			Cla97C08G152410	2-Nonenal, (E)-	-0.873
Cla97C05G089700	0.755	3,6-Nonadien-1-ol, (E,Z)-	1.40461	0.805		Cla97C08G152410	-0.102	2-Nonenal, (E)-	2.0273	-0.873			Cla97C09G163060	3,6-Nonadien-1-ol, (E,Z)-	-0.879
Cla97C01G001290	0.9	3,6-Nonadien-1-ol, (E,Z)-	1.40461	0.903		Cla97C06G118330	0.115	2,6-Nonadienal, (E,Z)-	2.96099	0.808			Cla97C09G163060	2-Nonenal, (E)-	-0.855
Cla97C05G095170	1.472	3,6-Nonadien-1-ol, (E,Z)-	1.40461	0.871		Cla97C06G118330	0.115	3-Nonen-1-ol, (Z)-	1.74911	0.868
Cla97C08G152410	-0.657	3,6-Nonadien-1-ol, (E,Z)-	1.40461	-0.928		Cla97C06G118330	0.115	2-Nonenal, (E)-	2.0273	0.884
Cla97C06G118330	0.739	3,6-Nonadien-1-ol, (E,Z)-	1.40461	0.935		Cla97C01G008010	-1.051	3,6-Nonadien-1-ol, (E,Z)-	0.88259	-0.82
Cla97C01G008010	0.643	3,6-Nonadien-1-ol, (E,Z)-	1.40461	-0.82		Cla97C01G008010	-1.051	2-Nonenal, (E)-	2.0273	-0.823
Cla97C09G163060	-1.292	3-Nonen-1-ol, (Z)-	1.72793	-0.9		Cla97C08G158660	-1.052	2,6-Nonadienal, (E,Z)-	2.96099	-0.824
Cla97C01G013600	0.243	3-Nonen-1-ol, (Z)-	1.72793	0.939		Cla97C08G158660	-1.052	3-Nonen-1-ol, (Z)-	1.74911	-0.804
Cla97C05G089700	0.755	3-Nonen-1-ol, (Z)-	1.72793	0.908
Cla97C01G001290	0.9	3-Nonen-1-ol, (Z)-	1.72793	0.963
Cla97C05G095170	1.472	3-Nonen-1-ol, (Z)-	1.72793	0.97
Cla97C08G152410	-0.657	3-Nonen-1-ol, (Z)-	1.72793	-0.832
Cla97C06G118330	0.739	3-Nonen-1-ol, (Z)-	1.72793	0.868
Cla97C01G013600	0.243	Lauric acid	-1.12013	-0.831
Cla97C05G089700	0.755	Lauric acid	-1.12013	-0.882
Cla97C01G001290	0.9	Lauric acid	-1.12013	-0.894
Cla97C05G095170	1.472	γ-Linolenic Acid	-0.482524	-0.876
Cla97C05G095170	1.472	Lauric acid	-1.12013	-0.909
Cla97C06G118330	0.739	Lauric acid	-1.12013	-0.902

## Sheet: Sheet2
Cla97C09G163060	-1.292	2,6-Nonadienal, (E,Z)-	1.272	-0.846
Cla97C01G013600	0.243	2,6-Nonadienal, (E,Z)-	1.272	0.972
Cla97C05G089700	0.755	2,6-Nonadienal, (E,Z)-	1.272	0.859
Cla97C01G001290	0.9	2,6-Nonadienal, (E,Z)-	1.272	0.977
Cla97C05G095170	1.472	2,6-Nonadienal, (E,Z)-	1.272	0.945
Cla97C06G118330	0.739	2,6-Nonadienal, (E,Z)-	1.272	0.808
Cla97C09G163060	-1.292	2-Hexenal, (E)-	-3.00549	0.955
Cla97C05G089700	0.755	2-Hexenal, (E)-	-3.00549	-0.831
Cla97C05G095170	1.472	2-Hexenal, (E)-	-3.00549	-0.884
Cla97C09G163060	-1.292	2-Nonenal, (E)-	1.05757	-0.855
Cla97C01G013600	0.243	2-Nonenal, (E)-	1.05757	0.967
Cla97C05G089700	0.755	2-Nonenal, (E)-	1.05757	0.825
Cla97C01G001290	0.9	2-Nonenal, (E)-	1.05757	0.966
Cla97C05G095170	1.472	2-Nonenal, (E)-	1.05757	0.911
Cla97C08G152410	-0.657	2-Nonenal, (E)-	1.05757	-0.873
Cla97C06G118330	0.739	2-Nonenal, (E)-	1.05757	0.884
Cla97C01G008010	0.643	2-Nonenal, (E)-	1.05757	-0.823
Cla97C02G049640	0.023	3,6-Nonadien-1-ol, (E,Z)-	1.40461	-0.844
Cla97C09G163060	-1.292	3,6-Nonadien-1-ol, (E,Z)-	1.40461	-0.879
Cla97C01G013600	0.243	3,6-Nonadien-1-ol, (E,Z)-	1.40461	0.917
Cla97C05G089700	0.755	3,6-Nonadien-1-ol, (E,Z)-	1.40461	0.805
Cla97C01G001290	0.9	3,6-Nonadien-1-ol, (E,Z)-	1.40461	0.903
Cla97C05G095170	1.472	3,6-Nonadien-1-ol, (E,Z)-	1.40461	0.871
Cla97C08G152410	-0.657	3,6-Nonadien-1-ol, (E,Z)-	1.40461	-0.928
Cla97C06G118330	0.739	3,6-Nonadien-1-ol, (E,Z)-	1.40461	0.935
Cla97C01G008010	0.643	3,6-Nonadien-1-ol, (E,Z)-	1.40461	-0.82
Cla97C09G163060	-1.292	3-Nonen-1-ol, (Z)-	1.72793	-0.9
Cla97C01G013600	0.243	3-Nonen-1-ol, (Z)-	1.72793	0.939
Cla97C05G089700	0.755	3-Nonen-1-ol, (Z)-	1.72793	0.908
Cla97C01G001290	0.9	3-Nonen-1-ol, (Z)-	1.72793	0.963
Cla97C05G095170	1.472	3-Nonen-1-ol, (Z)-	1.72793	0.97
Cla97C08G152410	-0.657	3-Nonen-1-ol, (Z)-	1.72793	-0.832
Cla97C06G118330	0.739	3-Nonen-1-ol, (Z)-	1.72793	0.868
Cla97C01G013600	0.243	Lauric acid	-1.12013	-0.831
Cla97C05G089700	0.755	Lauric acid	-1.12013	-0.882
Cla97C01G001290	0.9	Lauric acid	-1.12013	-0.894
Cla97C05G095170	1.472	γ-Linolenic Acid	-0.482524	-0.876
Cla97C05G095170	1.472	Lauric acid	-1.12013	-0.909
Cla97C06G118330	0.739	Lauric acid	-1.12013	-0.902
Cla97C01G001290	1.775	Lauric acid	-0.365089	-0.894
Cla97C09G163060	-0.169	2,6-Nonadienal, (E,Z)-	2.96099	-0.846
Cla97C09G163060	-0.169	3-Nonen-1-ol, (Z)-	1.74911	-0.9
Cla97C09G163060	-0.169	2-Nonenal, (E)-	2.0273	-0.855
Cla97C01G013600	0.782	2,6-Nonadienal, (E,Z)-	2.96099	0.972
Cla97C01G013600	0.782	3-Nonen-1-ol, (Z)-	1.74911	0.939
Cla97C01G013600	0.782	2-Nonenal, (E)-	2.0273	0.967
Cla97C05G089700	0.419	2,6-Nonadienal, (E,Z)-	2.96099	0.859
Cla97C05G089700	0.419	3-Nonen-1-ol, (Z)-	1.74911	0.908
Cla97C05G089700	0.419	2-Nonenal, (E)-	2.0273	0.825
Cla97C01G001290	1.775	2,6-Nonadienal, (E,Z)-	2.96099	0.977
Cla97C01G001290	1.775	3-Nonen-1-ol, (Z)-	1.74911	0.963
Cla97C01G001290	1.775	2-Nonenal, (E)-	2.0273	0.966
Cla97C01G001290	1.775	3,6-Nonadien-1-ol, (E,Z)-	0.88259	0.903
Cla97C05G095170	1.109	2,6-Nonadienal, (E,Z)-	2.96099	0.945
Cla97C05G095170	1.109	3-Nonen-1-ol, (Z)-	1.74911	0.97
Cla97C05G095170	1.109	2-Nonenal, (E)-	2.0273	0.911
Cla97C05G095170	1.109	2-Hexenal, (E)-	0.221723	-0.884
Cla97C05G095170	1.109	3,6-Nonadien-1-ol, (E,Z)-	0.88259	0.871
Cla97C08G152410	-0.102	3-Nonen-1-ol, (Z)-	1.74911	-0.832
Cla97C08G152410	-0.102	2-Nonenal, (E)-	2.0273	-0.873
Cla97C06G118330	0.115	2,6-Nonadienal, (E,Z)-	2.96099	0.808
Cla97C06G118330	0.115	3-Nonen-1-ol, (Z)-	1.74911	0.868
Cla97C06G118330	0.115	2-Nonenal, (E)-	2.0273	0.884
Cla97C01G008010	-1.051	3,6-Nonadien-1-ol, (E,Z)-	0.88259	-0.82
Cla97C01G008010	-1.051	2-Nonenal, (E)-	2.0273	-0.823
Cla97C08G158660	-1.052	2,6-Nonadienal, (E,Z)-	2.96099	-0.824
Cla97C08G158660	-1.052	3-Nonen-1-ol, (Z)-	1.74911	-0.804
Cla97C08G152410	-1.735	Myristic Acid	-0.541585	0.841
Cla97C06G118330	1.466	Lauric acid	-0.540176	-0.902
Cla97C02G049640	-2.712	3,6-Nonadien-1-ol, (E,Z)-	1.84911	-0.844
Cla97C09G163060	-0.401	3,6-Nonadien-1-ol, (E,Z)-	1.84911	-0.879
Cla97C09G163060	-0.401	2-Nonenal, (E)-	1.31527	-0.855
Cla97C01G013600	0.458	3,6-Nonadien-1-ol, (E,Z)-	1.84911	0.917
Cla97C01G013600	0.458	2-Nonenal, (E)-	1.31527	0.967
Cla97C05G089700	0.163	3,6-Nonadien-1-ol, (E,Z)-	1.84911	0.805
Cla97C05G089700	0.163	2-Nonenal, (E)-	1.31527	0.825
Cla97C01G001290	0.733	3,6-Nonadien-1-ol, (E,Z)-	1.84911	0.903
Cla97C01G001290	0.733	2-Nonenal, (E)-	1.31527	0.966
Cla97C05G095170	0.214	3,6-Nonadien-1-ol, (E,Z)-	1.84911	0.871
Cla97C05G095170	0.214	2-Nonenal, (E)-	1.31527	0.911
Cla97C08G152410	-1.735	3,6-Nonadien-1-ol, (E,Z)-	1.84911	-0.928
Cla97C08G152410	-1.735	3-Nonen-1-ol, (Z)-	0.795518	-0.832
Cla97C08G152410	-1.735	2-Nonenal, (E)-	1.31527	-0.873
Cla97C06G118330	1.466	3,6-Nonadien-1-ol, (E,Z)-	1.84911	0.935
Cla97C06G118330	1.466	2-Nonenal, (E)-	1.31527	0.884
Cla97C06G118330	1.466	2,6-Nonadienal, (E,Z)-	0.5308	0.808
Cla97C06G118330	1.466	3-Nonen-1-ol, (Z)-	0.795518	0.868
Cla97C01G008010	-2.458	3,6-Nonadien-1-ol, (E,Z)-	1.84911	-0.82
Cla97C01G008010	-2.458	2-Nonenal, (E)-	1.31527	-0.823

## Sheet: Sheet3
Cla97C08G152410	-0.657	3,6-Nonadien-1-ol, (E,Z)-	1.40461	-0.928
Cla97C05G095170	1.472	Lauric acid	-1.12013	-0.909
Cla97C06G118330	0.739	Lauric acid	-1.12013	-0.902
Cla97C09G163060	-1.292	3-Nonen-1-ol, (Z)-	1.72793	-0.9
Cla97C01G001290	0.9	Lauric acid	-1.12013	-0.894
Cla97C05G095170	1.472	2-Hexenal, (E)-	-3.00549	-0.884
Cla97C05G089700	0.755	Lauric acid	-1.12013	-0.882
Cla97C09G163060	-1.292	3,6-Nonadien-1-ol, (E,Z)-	1.40461	-0.879
Cla97C05G095170	1.472	γ-Linolenic Acid	-0.482524	-0.876
Cla97C08G152410	-0.657	2-Nonenal, (E)-	1.05757	-0.873
Cla97C09G163060	-1.292	2-Nonenal, (E)-	1.05757	-0.855
Cla97C09G163060	-1.292	2,6-Nonadienal, (E,Z)-	1.272	-0.846
Cla97C02G049640	0.023	3,6-Nonadien-1-ol, (E,Z)-	1.40461	-0.844
Cla97C08G152410	-0.657	3-Nonen-1-ol, (Z)-	1.72793	-0.832
Cla97C05G089700	0.755	2-Hexenal, (E)-	-3.00549	-0.831
Cla97C08G158660	-1.052	2,6-Nonadienal, (E,Z)-	2.96099	-0.824
Cla97C01G008010	0.643	2-Nonenal, (E)-	1.05757	-0.823
Cla97C01G008010	0.643	3,6-Nonadien-1-ol, (E,Z)-	1.40461	-0.82
Cla97C08G158660	-1.052	3-Nonen-1-ol, (Z)-	1.74911	-0.804
Cla97C05G089700	0.755	3,6-Nonadien-1-ol, (E,Z)-	1.40461	0.805
Cla97C06G118330	0.739	2,6-Nonadienal, (E,Z)-	1.272	0.808
Cla97C05G089700	0.755	2-Nonenal, (E)-	1.05757	0.825
Cla97C08G152410	-1.735	Myristic Acid	-0.541585	0.841
Cla97C05G089700	0.755	2,6-Nonadienal, (E,Z)-	1.272	0.859
Cla97C06G118330	0.739	3-Nonen-1-ol, (Z)-	1.72793	0.868
Cla97C05G095170	1.472	3,6-Nonadien-1-ol, (E,Z)-	1.40461	0.871
Cla97C06G118330	0.739	2-Nonenal, (E)-	1.05757	0.884
Cla97C01G001290	0.9	3,6-Nonadien-1-ol, (E,Z)-	1.40461	0.903
Cla97C05G089700	0.755	3-Nonen-1-ol, (Z)-	1.72793	0.908
Cla97C05G095170	1.472	2-Nonenal, (E)-	1.05757	0.911
Cla97C01G013600	0.243	3,6-Nonadien-1-ol, (E,Z)-	1.40461	0.917
Cla97C06G118330	0.739	3,6-Nonadien-1-ol, (E,Z)-	1.40461	0.935
Cla97C01G013600	0.243	3-Nonen-1-ol, (Z)-	1.72793	0.939
Cla97C05G095170	1.472	2,6-Nonadienal, (E,Z)-	1.272	0.945
Cla97C09G163060	-1.292	2-Hexenal, (E)-	-3.00549	0.955
Cla97C01G001290	0.9	3-Nonen-1-ol, (Z)-	1.72793	0.963
Cla97C01G001290	0.9	2-Nonenal, (E)-	1.05757	0.966
Cla97C01G013600	0.243	2-Nonenal, (E)-	1.05757	0.967
Cla97C05G095170	1.472	3-Nonen-1-ol, (Z)-	1.72793	0.97
Cla97C01G013600	0.243	2,6-Nonadienal, (E,Z)-	1.272	0.972
Cla97C01G001290	0.9	2,6-Nonadienal, (E,Z)-	1.272	0.977

## Sheet: Sheet4
gene	Metabolites	PCC
Cla97C08G152410	3,6-Nonadien-1-ol, (E,Z)-	-0.928
Cla97C05G095170	Lauric acid	-0.909
Cla97C06G118330	Lauric acid	-0.902
Cla97C09G163060	3-Nonen-1-ol, (Z)-	-0.9
Cla97C01G001290	Lauric acid	-0.894
Cla97C05G095170	2-Hexenal, (E)-	-0.884
Cla97C05G089700	Lauric acid	-0.882
Cla97C09G163060	3,6-Nonadien-1-ol, (E,Z)-	-0.879
Cla97C05G095170	γ-Linolenic Acid	-0.876
Cla97C08G152410	2-Nonenal, (E)-	-0.873
Cla97C09G163060	2-Nonenal, (E)-	-0.855
Cla97C09G163060	2,6-Nonadienal, (E,Z)-	-0.846
Cla97C02G049640	3,6-Nonadien-1-ol, (E,Z)-	-0.844
Cla97C08G152410	3-Nonen-1-ol, (Z)-	-0.832
Cla97C05G089700	2-Hexenal, (E)-	-0.831
Cla97C08G158660	2,6-Nonadienal, (E,Z)-	-0.824
Cla97C01G008010	2-Nonenal, (E)-	-0.823
Cla97C01G008010	3,6-Nonadien-1-ol, (E,Z)-	-0.82
Cla97C08G158660	3-Nonen-1-ol, (Z)-	-0.804
Cla97C05G089700	3,6-Nonadien-1-ol, (E,Z)-	0.805
Cla97C06G118330	2,6-Nonadienal, (E,Z)-	0.808
Cla97C05G089700	2-Nonenal, (E)-	0.825
Cla97C08G152410	Myristic Acid	0.841
Cla97C05G089700	2,6-Nonadienal, (E,Z)-	0.859
Cla97C06G118330	3-Nonen-1-ol, (Z)-	0.868
Cla97C05G095170	3,6-Nonadien-1-ol, (E,Z)-	0.871
Cla97C06G118330	2-Nonenal, (E)-	0.884
Cla97C01G001290	3,6-Nonadien-1-ol, (E,Z)-	0.903
Cla97C05G089700	3-Nonen-1-ol, (Z)-	0.908
Cla97C05G095170	2-Nonenal, (E)-	0.911
Cla97C01G013600	3,6-Nonadien-1-ol, (E,Z)-	0.917
Cla97C06G118330	3,6-Nonadien-1-ol, (E,Z)-	0.935
Cla97C01G013600	3-Nonen-1-ol, (Z)-	0.939
Cla97C05G095170	2,6-Nonadienal, (E,Z)-	0.945
Cla97C09G163060	2-Hexenal, (E)-	0.955
Cla97C01G001290	3-Nonen-1-ol, (Z)-	0.963
Cla97C01G001290	2-Nonenal, (E)-	0.966
Cla97C01G013600	2-Nonenal, (E)-	0.967
Cla97C05G095170	3-Nonen-1-ol, (Z)-	0.97
Cla97C01G013600	2,6-Nonadienal, (E,Z)-	0.972
Cla97C01G001290	2,6-Nonadienal, (E,Z)-	0.977
